# Supplementary material for: Comparison of CRISPR-Cas9-mediated megabase-scale genome deletion methods in mouse embryonic stem cells
Source: DNA Res. 2022 Nov 30;30(1):dsac045. doi: 10.1093/dnares/dsac045 (PMC9847339; doi:10.1093/dnares/dsac045)
Supplement: dsac045_suppl_Supplementary_Table_S1 [file dsac045_suppl_supplementary_table_s1.xlsx]

## Sheet: FPKM
Supplementary Table 1. RNA-seq analysis of deletion mutants
Gene	Wt	H14	H4	H19
0610005C13Rik	0.315653	0.610865	0.444414	0.530568
0610007P14Rik	60.4243	58.4322	58.0111	53.544
0610009B22Rik	32.7711	29.5533	29.1457	32.3477
0610009L18Rik	0.744752	0.0721474	0.303377	0.211933
0610009O20Rik	18.8621	18.876	20.0063	20.4403
0610010B08Rik	2.56719	2.60553	3.18295	3.20478
0610010F05Rik	3.97404	4.02106	4.04008	3.27355
0610010K14Rik	58.9696	57.5248	51.3061	55.5919
0610011F06Rik	11.1022	9.18383	9.91326	11.252
0610012G03Rik	21.2679	26.1079	23.4732	19.8262
0610030E20Rik	2.53292	3.18576	3.27434	2.9744
0610031O16Rik	0	0	0	0
0610037L13Rik	19.8173	18.024	17.644	17.9895
0610038B21Rik	0.049336	0.167034	0.175341	0.0932126
0610039H22Rik	0	0	0	0.169622
0610039K10Rik	0.0427643	0.041389	0	0.0404586
0610040B10Rik	0.868002	0.721883	0.506542	0.590421
0610040F04Rik	1.0884	0.579565	0.166067	0.246366
0610040J01Rik	0.0981452	0.151879	0.119557	0.0741412
0610043K17Rik	0.37321	0.506165	0.304059	0.0708036
1010001N08Rik	0	0	0	0
1110001J03Rik	63.2537	61.9716	61.5684	56.7045
1110002L01Rik	4.64666	4.26627	4.0225	4.44484
1110004E09Rik	32.8829	31.7192	31.7682	30.1647
1110004F10Rik	78.3185	75.8436	85.7948	79.4105
1110006O24Rik	0.61467	1.29847	0.795824	0.793853
1110007C09Rik	16.3369	14.2855	14.7937	13.7722
1110008F13Rik	50.6584	51.9966	46.1198	41.1613
1110008L16Rik	12.3949	12.3355	13.5987	13.2664
1110008P14Rik	31.5785	36.3709	29.1429	36.3183
1110012L19Rik	25.1855	23.3518	22.8773	23.2478
1110015O18Rik	0	0	0	0
1110017D15Rik	0	0	0	0
1110019D14Rik	2.23682	1.70184	1.88858	1.80448
1110020A21Rik	0.440207	0.297394	0.397894	0.0462981
1110025L11Rik	0	0	0	0
1110028F11Rik	0	0	0	0
1110028F18Rik	0.0285062	0	0	0.0269375
1110032A03Rik	1.67682	1.78202	2.08059	1.72037
1110032F04Rik	0.540331	0.589498	0.548326	0.457675
1110034G24Rik	10.0567	9.52987	8.46702	8.2165
1110036E04Rik	0	0	0	0
1110037F02Rik	11.5538	11.4204	12.381	11.8115
1110038B12Rik	143.377	150.071	130.293	143.869
1110038F14Rik	26.1034	29.0128	22.7297	26.4996
1110046J04Rik	0	0	0.0560276	0
1110051M20Rik	4.62981	3.69278	4.26893	4.26691
1110058D11Rik	0	0	0	0
1110059E24Rik	26.4266	26.3089	28.3733	26.673
1110059G10Rik	2.93748	3.00204	2.81065	2.9098
1110065P20Rik	21.5062	21.2601	21.3617	20.8508
1190002F15Rik	4.36686	5.4213	4.96246	6.15728
1190002N15Rik	11.1715	11.7911	11.2618	11.0724
1190003K10Rik	0	0	0	0
1190005I06Rik	6.84203	5.33419	6.70936	4.59133
1190007I07Rik	28.4172	25.2213	22.5553	24.6834
1200014J11Rik	13.5282	14.0966	17.3014	16.9629
1300002E11Rik	5.68373	7.48103	7.89212	8.34971
1300017J02Rik	0.142651	0.291237	0.160865	0.0897738
1500004A13Rik	1.06078	0.867151	1.35994	1.08273
1500009C09Rik	0.531298	0.140163	0.148505	0.115125
1500009L16Rik	8.90075	9.36901	13.1163	11.958
1500011B03Rik	11.8152	12.0511	12.3119	12.0427
1500011K16Rik	22.5693	20.2852	20.5687	19.5429
1500012F01Rik	35.1846	38.4559	35.2599	41.4138
1500012K07Rik	0	0	0	0
1500015A07Rik	2.65931	2.81972	2.59959	2.51115
1500015L24Rik	0	0	0	0
1500015O10Rik	0.0465233	0.270192	0.141904	0.176114
1500017E21Rik	0.160649	0.194185	0.0543404	0.138984
1500026H17Rik	0.0116437	0.0112589	0.0236289	0.0219753
1600002D24Rik	0	0	0	0
1600002H07Rik	12.2607	14.2452	11.998	13.4588
1600002K03Rik	8.62249	13.2668	10.3328	12.7197
1600010M07Rik	0	0	0	0
1600012H06Rik	5.99754	7.48776	6.32136	6.76121
1600014C10Rik	1.56434	1.52494	1.61411	1.57602
1600014C23Rik	0.288481	0	0.0980501	0.0913744
1600014K23Rik	0.0498627	0.144807	0	0.188807
1600015I10Rik	0	0	0	0
1600019K03Rik	0	0	0	0
1600020E01Rik	5.06199	5.93829	4.75792	4.82064
1600023N17Rik	0.0797022	0	0.121506	0
1600025M17Rik	0	0	0	0
1600027J07Rik	0	0	0	0
1600029I14Rik	0	0	0	0
1600029O15Rik	0	0	0.0206692	0
1700001C02Rik	0	0	0	0
1700001C19Rik	0.0855889	0.0552001	0.028975	0.080879
1700001D01Rik	0	0	0	0
1700001F09Rik	0	0	0	0
1700001G01Rik	0	0	0	0
1700001G11Rik	0.0557856	0.162036	0.113498	0.105669
1700001G17Rik	0.0464585	0	0	0
1700001J03Rik	0.0549581	0	0	0
1700001J11Rik	0.0580728	0	0	0.0411104
1700001K19Rik	0.0426004	0	0.086606	0.040303
1700001K23Rik	0	0	0	0
1700001L05Rik	5.33466	4.07954	4.72668	4.71345
1700001L19Rik	0.0407452	0.118227	0.0413637	0.096193
1700001O22Rik	1.36062	1.15116	1.36003	1.16503
1700001P01Rik	1.3994	0.998884	1.57506	1.39719
1700003C15Rik	0	0	0	0
1700003D09Rik	0	0	0	0.0258733
1700003E16Rik	0.195232	0.17165	0.0540452	0.150811
1700003E24Rik	0	0	0	0
1700003F12Rik	0	0	0	0.112475
1700003G13Rik	0	0	0	0
1700003G18Rik	0	0.143973	0.0756744	0
1700003H04Rik	0	0	0	0
1700003I22Rik	0	0	0	0
1700003L19Rik	0	0	0	0
1700003M02Rik	1.05771	0.751634	0.898522	0.754298
1700003M07Rik	0.288714	0.224533	0.252344	0.250505
1700003P14Rik	0	0	0	0
1700006A11Rik	0	0	0	0
1700006E09Rik	0	0	0	0
1700006F04Rik	0	0	0	0
1700006H21Rik	0	0	0	0
1700007B14Rik	0	0	0	0
1700007F19Rik	0	0	0	0
1700007G11Rik	0.0483445	0	0.147475	0
1700007J10Rik	0.0355858	0.0344149	0.0361291	0.0336224
1700007K09Rik	0	0	0	0
1700007K13Rik	15.2302	17.9079	17.1521	13.7722
1700007L15Rik	3.64879	2.86006	3.2998	2.46884
1700007P06Rik	0	0	0	0
1700008C04Rik	0.0531195	0.308561	0.162086	0.0502984
1700008J07Rik	0.368735	0.299529	0.37421	0.278439
1700008K24Rik	0	0	0	0
1700008O03Rik	0.721228	0.916231	0.595749	1.06636
1700008P02Rik	0	0	0	0
1700009C05Rik	0	0	0	0
1700009J07Rik	0	0	0	0
1700009N14Rik	0	0	0	0
1700010B08Rik	0	0	0	0
1700010D01Rik	0	0	0	0
1700010I02Rik	0	0	0	0
1700010I14Rik	0.371204	0.35902	0.436318	0.221379
1700010J16Rik	0	0	0	0
1700010K23Rik	0	0	0	0
1700011A15Rik	0	0	0	0
1700011B04Rik	0	0	0.0712118	0
1700011C11Rik	0	0	0	0
1700011E24Rik	0	0.0477684	0	0
1700011H14Rik	0	0.0324017	0	0.0316577
1700011I03Rik	0	0	0	0
1700011L22Rik	0	0	0	0
1700011M02Rik	0	0	0	0
1700012A03Rik	0	0	0	0
1700012B07Rik	0	0.042036	0	0
1700012B09Rik	0	0	0.0660635	0
1700012C14Rik	0.204079	0.395736	0.10408	0.194013
1700012D01Rik	0.254672	0.123316	0.323987	0
1700012D14Rik	0	0	0	0
1700012D16Rik	0	0	0	0
1700012H19Rik	0	0	0	0
1700012I11Rik	0	0	0	0
1700012L04Rik	0	0.0913677	0	0
1700012P22Rik	0	0	0	0
1700013D24Rik	0	0	0	0
1700013F07Rik	0.0792541	0	0.0807332	0
1700013G24Rik	0	0	0	0
1700013H16Rik	0	0	0	0.0598783
1700015E13Rik	0	0	0	0
1700015F17Rik	0.0618951	0.119876	0	0
1700015G11Rik	0	0	0	0
1700016C15Rik	0	0	0	0
1700016D06Rik	0.397057	0.236399	0.155124	0.288669
1700016G22Rik	0	0	0	0
1700016H13Rik	0	0	0	0
1700016K19Rik	0.266853	0.215237	0.180856	0.589168
1700016L04Rik	0	0	0	0
1700016L21Rik	0	0	0	0
1700016P04Rik	0	0	0	0
1700017B05Rik	9.89956	9.28006	8.45121	8.59196
1700017D01Rik	0	0	0	0
1700017G19Rik	0	0	0	0
1700017J07Rik	0.554226	0.107502	0.113118	0.2109
1700017L05Rik	0	0	0	0
1700017N19Rik	0	0	0	0
1700018A04Rik	0	0	0	0
1700018B08Rik	0	0	0.037286	0.0346978
1700018B24Rik	0	0	0.0105764	0
1700018C11Rik	0	0	0	0
1700018F24Rik	0	0	0	0
1700018G05Rik	0	0	0	0
1700018L02Rik	0.278974	0.269909	0.283384	0.205082
1700019A02Rik	0.36584	0.212635	0.670564	0.069397
1700019B03Rik	0	0	0	0
1700019B21Rik	0	0	0	0
1700019C18Rik	0	0	0	0
1700019D03Rik	15.9999	17.3396	32.3375	32.3414
1700019E08Rik	0	0	0	0
1700019G17Rik	0.528414	0.333228	0.384635	0.390236
1700019G24Rik	0	0	0	0
1700019L03Rik	0.044349	0.12869	0.0900539	0.0837732
1700019M22Rik	0	0	0	0
1700019N19Rik	0	0	0	0
1700019O17Rik	0	0	0	0
1700020A23Rik	0	0	0	0
1700020D05Rik	0.157336	0.0380651	0.119925	0.0372027
1700020D14Rik	0	0	0	0
1700020G17Rik	0	0	0	0
1700020I14Rik	23.8613	23.0336	24.4812	24.6065
1700020L24Rik	0.17556	0.0849599	0.0892347	0.124583
1700020M21Rik	0	0	0	0
1700020N01Rik	0.299818	0.217598	0.685511	0.283528
1700020N15Rik	2.04654	1.37978	0.272074	0.507017
1700020N18Rik	0	0	0	0
1700021F05Rik	31.1088	28.9563	31.3013	29.9167
1700021F07Rik	0	0	0	0
1700021K19Rik	1.89917	1.91788	1.89346	2.0966
1700021N21Rik	0.136336	0	0.0462026	0
1700022A21Rik	0.18282	0.101059	0.132612	0.14805
1700022A22Rik	0	0	0	0
1700022E09Rik	0	0	0	0
1700022H01Rik	0	0.125967	0	0.0616407
1700022H16Rik	0	0	0	0
1700022I11Rik	0	0	0	0
1700023C21Rik	0	0	0	0
1700023F02Rik	0	0	0	0
1700023F06Rik	0.324449	0.219743	0.263684	0.276024
1700024B18Rik	0	0	0	0
1700024F13Rik	0.334969	0.129771	0.272782	0
1700024G13Rik	0	0	0	0.140044
1700024I08Rik	0	0	0	0
1700024N05Rik	0	0	0	0
1700024P04Rik	0	0	0	0
1700024P16Rik	0.0115025	0.0111222	0.0114036	0
1700025B11Rik	0	0	0	0
1700025C18Rik	0	0	0	0
1700025F22Rik	0	0	0	0
1700025F24Rik	0	0	0	0
1700025G04Rik	1.2631	1.4229	1.56687	1.60459
1700025J12Rik	0	0	0	0
1700025K24Rik	0	0	0	0
1700025M24Rik	0	0	0	0
1700025N23Rik	0	0	0	0
1700026D08Rik	0	0.114933	0	0.0561358
1700026D11Rik	0	0	0	0
1700026F02Rik	0	0	0	0
1700026J14Rik	0	0	0	0
1700026L06Rik	0.46708	0.12925	0.47545	0.253012
1700027A15Rik	0	0	0	0
1700027F06Rik	0	0	0	0
1700027F09Rik	0	0	0	0
1700027H10Rik	0	0	0	0
1700027I24Rik	0	0	0	0.0602236
1700027J07Rik	0	0	0	0
1700028B04Rik	0.613048	0.0848745	0	0.166325
1700028D13Rik	0	0	0	0
1700028E10Rik	0.125713	0.0793311	0.0425937	0.0396421
1700028I16Rik	0.226134	0.218829	0.497896	0.285136
1700028J19Rik	0.131313	0.158815	0.300156	0.279294
1700028K03Rik	0.0228121	0.0517663	0.0115819	0
1700028M03Rik	0	0	0	0
1700028P14Rik	0.0478588	0	0.048663	0
1700028P15Rik	0	0	0	0
1700029B22Rik	0	0	0	0
1700029F12Rik	0	0	0	0
1700029H14Rik	0	0	0	0
1700029I15Rik	0	0	0	0
1700029J03Rik	0	0	0	0
1700029J07Rik	0	0	0.0131723	0
1700029M20Rik	0.050088	0.0242157	0.0254114	0.0118153
1700029N11Rik	0	0	0	0
1700029P11Rik	12.0438	7.53049	5.76233	6.28725
1700030A11Rik	0.0465233	0	0.0946028	0
1700030C10Rik	15.2256	15.8276	31.5041	31.9226
1700030F04Rik	0	0	0	0
1700030F18Rik	0.148288	0	0	0.140657
1700030J22Rik	2.01277	1.63533	1.88521	1.9556
1700030K09Rik	4.25724	3.63091	3.76541	3.72541
1700030L20Rik	0.122932	0.15863	0.0832988	0.116287
1700030M09Rik	0	0	0.0427554	0
1700030N03Rik	0	0	0	0
1700030O20Rik	0	0	0	0
1700031A10Rik	0	0	0	0
1700031F05Rik	0	0	0	0
1700031M16Rik	0	0	0	0
1700031P21Rik	0	0	0	0
1700034E13Rik	0	0	0	0
1700034G24Rik	0	0	0	0
1700034H15Rik	0	0.0230788	0.024215	0.0450367
1700034I23Rik	0	0	0	0
1700034J05Rik	0	0	0	0
1700034K08Rik	0	0	0	0
1700034O15Rik	0	0	0	0
1700034P13Rik	4.71405	4.21869	4.27498	4.81065
1700036G14Rik	0	0	0	0
1700037C18Rik	0.576316	0.31369	0.292799	0.476822
1700037H04Rik	39.743	40.6231	38.4085	37.8294
1700039E15Rik	0	0	0	0.0201771
1700039E22Rik	0	0	0	0
1700040L02Rik	0	0.0302431	0	0
1700041A01Rik	0	0	0	0
1700041C23Rik	0	0	0	0
1700041M19Rik	0	0	0	0
1700042G07Rik	0	0	0	0
1700042G15Rik	0	0.0177926	0	0.0347483
1700042O10Rik	1.03311	0.964003	0.749854	0.907149
1700044C05Rik	0	0	0	0
1700044K03Rik	0	0	0	0
1700045H11Rik	0	0	0	0
1700046C09Rik	0	0	0	0
1700047A11Rik	0	0	0.0756744	0
1700047E10Rik	0	0.081444	0.0856398	0
1700047G03Rik	0	0	0	0
1700047I17Rik2	0	0	0	0
1700047L14Rik	0	0	0	0
1700047M11Rik	0	0	0	0
1700048M11Rik	0	0	0	0.101706
1700048O20Rik	0.0198866	0.0384682	0	0.0187789
1700049E15Rik	0	0	0	0
1700049E22Rik	0	0.0962767	0	0.0943887
1700049G17Rik	0.481436	0.627077	0.603663	0.548735
1700049L16Rik	0	0	0	0
1700051A21Rik	0	0	0	0
1700052I22Rik	0	0	0	0
1700052K11Rik	0.847841	1.02128	1.14725	0.856445
1700054A03Rik	0	0	0	0
1700054K19Rik	0	0	0	0
1700054M17Rik	0	0	0	0
1700055C04Rik	0	0	0	0
1700056E22Rik	0.0419044	0.0405557	0.0851877	0.158569
1700057G04Rik	0	0	0	0
1700057H15Rik	0	0	0	0
1700057H21Rik	0.0996039	0.0965649	0.101581	0
1700060C16Rik	0	0	0	0
1700060C20Rik	0	0	0	0
1700061F12Rik	0	0	0	0
1700061G19Rik	17.3458	16.6752	12.5208	13.6989
1700061I17Rik	0	0	0	0
1700061J23Rik	0	0	0	0
1700063A18Rik	0	0	0	0
1700063D05Rik	0	0	0	0.11752
1700063O14Rik	0	0	0	0
1700064J06Rik	0	0	0	0
1700064M15Rik	0.140776	0	0	0
1700065D16Rik	0	0	0	0
1700065I16Rik	0	0	0	0
1700065J11Rik	0	0	0	0
1700065J18Rik	0	0	0	0
1700065L07Rik	0	0	0	0
1700065O20Rik	0	0	0	0
1700066B17Rik	0	0	0	0.0880505
1700066B19Rik	0.771884	1.36846	0.826843	0.890455
1700066J03Rik	0	0	0	0
1700066M21Rik	5.12678	5.3667	4.89179	4.41631
1700066N21Rik	0	0	0.0562769	0
1700066O22Rik	0	0	0	0
1700067G17Rik	0	0	0	0
1700067K01Rik	0.365328	0.106054	0.111367	0.172726
1700067P10Rik	0	0	0	0
1700069L16Rik	0	0	0.0636987	0
1700069P05Rik	0	0	0	0
1700071K01Rik	0	0	0	0
1700071M16Rik	0	0	0	0.0399952
1700072B07Rik	0	0	0	0
1700072I22Rik	0	0	0	0
1700072O05Rik	0	0	0	0
1700073E17Rik	0	0	0	0
1700074H08Rik	0	0	0	0
1700074P13Rik	0	0	0	0
1700080E11Rik	0	0	0	0
1700080N15Rik	0	0	0	0
1700080O16Rik	0	0	0	0
1700081H04Rik	0	0	0	0
1700084C01Rik	0.131409	0.330515	0.0533798	0.124155
1700084D21Rik	0	0	0	0
1700084E18Rik	0.253639	0.738368	1.29535	0.483179
1700084F23Rik	0	0	0	0
1700084J12Rik	0	0	0	0
1700084M14Rik	0	0	0	0
1700085C21Rik	0	0	0	0
1700086L19Rik	0	0.0498351	0.0523539	0
1700086O06Rik	0.264393	0.410651	0.395856	0.369922
1700088E04Rik	0.647329	0.835054	0.469682	0.437017
1700091H14Rik	0.05481	0	0.0556648	0
1700092C02Rik	0	0	0	0
1700092C10Rik	0	0	0	0
1700092E19Rik	0	0	0	0
1700092K14Rik	0	0	0	0
1700092M07Rik	0.318655	0	0.489094	0.456372
1700093K21Rik	0	0	0	0
1700094D03Rik	0.319219	0.374757	0.323834	0.322659
1700094J05Rik	0.40382	0.547127	0.164171	0.420169
1700094M24Rik	0	0	0	0
1700095A21Rik	0.0742864	0.107828	0	0
1700095B10Rik	0	0	0	0
1700095J12Rik	0	0	0	0
1700096J18Rik	0.117882	0.114354	0.361039	0.224411
1700096K18Rik	0.574127	0.65637	0.795049	0.542425
1700096P03Rik	0	0	0	0
1700097N02Rik	50.73	82.0705	62.8107	68.0264
1700099I09Rik	0.065934	0	0	0
1700100I10Rik	0	0	0	0
1700100L14Rik	0	0	0	0
1700101E01Rik	1.22892	0.977039	1.47237	1.53652
1700101I11Rik	0.0525337	0	0	0.0497413
1700101O22Rik	0	0	0	0
1700102H20Rik	0.144285	0.700509	0.885114	0.550448
1700102P08Rik	0.827561	1.28822	0.950566	0.986633
1700104L18Rik	0	0	0	0
1700105P06Rik	0.260682	0.0842095	0	0.165016
1700106J16Rik	0	0.0307921	0	0.0300824
1700108F19Rik	0.0957176	0.0463266	0	0.0905948
1700108J01Rik	0	0	0	0
1700109G14Rik	0	0	0.0541151	0
1700109G15Rik	0	0	0	0
1700109H08Rik	0	0	0	0.0581584
1700109I08Rik	0	0	0	0
1700109K24Rik	0.0363209	0.0703008	0	0.0687555
1700110C19Rik	0	0	0	0
1700110I01Rik	0	0	0	0
1700110I07Rik	0	0	0	0
1700110K17Rik	0.124252	0.060162	0	0
1700111N16Rik	0.0347075	0	0	0
1700112E06Rik	0	0.04363	0	0
1700112H15Rik	0	0	0	0
1700112J05Rik	0	0	0	0
1700112J16Rik	0.0163155	0	0	0
1700113A16Rik	2.46471	2.90214	3.17317	3.45838
1700113B09Rik	0	0	0	0
1700113H08Rik	0	0	0	0
1700116B05Rik	0	0	0	0
1700119H24Rik	0	0	0	0.076302
1700120C14Rik	1.38163	1.34204	0.785164	0.879071
1700120E14Rik	0	0	0	0
1700120G07Rik	0	0	0	0
1700120K04Rik	0.269093	0	0	0.340757
1700121L16Rik	0	0	0	0
1700121N20Rik	0	0	0.0395542	0
1700122C19Rik	0	0	0	0
1700122O11Rik	0	0	0	0
1700123I01Rik	0.185025	0.49217	0.469659	0.371376
1700123J17Rik	0.0228413	0	0.0231912	0.0431496
1700123K08Rik	0	0	0	0
1700123L14Rik	0	0	0	0
1700123M08Rik	0.111803	0.180317	0.151483	0.105727
1700123O12Rik	0	0	0	0
1700123O20Rik	24.7696	28.4625	23.5087	26.1935
1700123O21Rik	0	0	0	0
1700124L16Rik	0	0	0	0
1700125G02Rik	0	0	0	0
1700125G22Rik	0	0	0	0.045759
1700125H03Rik	0	0	0	0
1700125H20Rik	0.124462	0.321212	0.126507	0.156985
1700126H18Rik	0	0	0	0
1700128A07Rik	0	0	0	0
1700128F08Rik	0	0	0	0
1700129C05Rik	0	0	0	0
1810006J02Rik	0	0	0	0
1810007C17Rik	0	0	0	0
1810007D17Rik	0	0	0	0
1810008I18Rik	0	0	0	0
1810009A15Rik	200.616	196.823	210.909	210.194
1810009J06Rik	0	0	0	0
1810010D01Rik	0	0.0422572	0	0
1810010H24Rik	0.359421	0.173896	0.255645	0.169925
1810011H11Rik	0	0	0	0
1810011O10Rik	0.0575039	0.0834475	0.0292026	0.0271703
1810012K16Rik	0.0899394	0	0	0
1810013A23Rik	0	0	0	0
1810013L24Rik	15.7378	15.8524	16.5464	14.9763
1810014B01Rik	2.09449	2.62706	2.54726	2.58705
1810018F18Rik	0	0	0	0
1810019D21Rik	0.262227	0.438204	0.420849	0.287439
1810020O05Rik	0.0761527	0.0368467	0.116082	0.180047
1810021B22Rik	0	0.0669057	0	0
1810022K09Rik	287.356	304.355	306.544	296.327
1810024B03Rik	0.0609183	0	0.0309396	0.0287876
1810026B05Rik	1.16231	1.13807	0.964358	0.89254
1810026J23Rik	17.9803	19.1491	18.4239	18.4774
1810030O07Rik	17.5422	17.7695	16.8574	17.1337
1810032O08Rik	10.811	9.91008	8.09939	7.72192
1810034E14Rik	0	0.0988849	0	0.0579285
1810037I17Rik	119.169	109.838	115.104	107.793
1810041H14Rik	0	0	0.265772	0
1810041L15Rik	0.0232133	0.0224424	0	0.0273686
1810043G02Rik	2.60242	2.83447	2.77538	3.03619
1810043H04Rik	42.4573	41.4672	36.2492	42.5278
1810044D09Rik	2.11848	2.67053	2.26938	3.12263
1810046K07Rik	0	0	0	0
1810053B23Rik	0	0	0	0
1810055G02Rik	20.6803	20.5294	20.637	21.0738
1810058I24Rik	68.8193	66.5737	59.5692	61.2143
1810062G17Rik	0	0	0	0.085309
1810062O18Rik	0	0.111384	0	0
1810063I02Rik	0	0.614346	0.323728	0.907764
1810064F22Rik	0	0	0	0
1810065E05Rik	0	0	0	0
2010001A14Rik	0.562562	0.217874	0.343377	0.479541
2010001E11Rik	0	0.0305114	0	0
2010003K11Rik	0	0	0	0
2010005H15Rik	0	0	0.0952891	0
2010009K17Rik	0	0	0	0
2010010A06Rik	0	0	0.0716646	0
2010012O05Rik	1.67992	1.75333	1.46871	1.4132
2010016I18Rik	0	0	0	0
2010106C02Rik	0	0	0	0
2010106E10Rik	0	0	0	0
2010107E04Rik	355.3	355.546	362.749	349.201
2010107G12Rik	1.04058	1.03881	1.46499	1.3468
2010107G23Rik	3.14262	2.87422	2.75643	2.58432
2010109A12Rik	0	0	0	0
2010109I03Rik	0	0	0	0
2010111I01Rik	10.1789	11.8312	10.8131	11.2436
2010204K13Rik	16.2042	16.4184	15.1945	16.0075
2010300C02Rik	0.103462	0.107727	0.0726623	0.0750791
2010308F09Rik	0	0	0	0
2010310C07Rik	0	0	0	0
2010315B03Rik	0.427938	0.550549	0.436847	0.349011
2010320M18Rik	9.53155	11.8741	9.52012	9.30436
2200002D01Rik	1.09238	0.192553	0.506387	0.566332
2200002J24Rik	0	0	0	0
2210010C04Rik	0	0	0	0
2210011C24Rik	4.94008	3.2462	4.37728	3.6883
2210013O21Rik	12.077	12.2092	13.0233	13.6901
2210015D19Rik	3.07722	2.91828	2.35304	2.92472
2210016F16Rik	12.3277	10.4732	9.0628	8.6187
2210016L21Rik	32.2493	29.6831	29.2469	30.8326
2210018M11Rik	8.11324	8.17165	8.90864	8.61206
2210019I11Rik	0	0	0	0
2210039B01Rik	1.9598	7.66048	12.7699	12.6835
2210404E10Rik	0	0	0	0
2210404O09Rik	3.48129	3.79148	3.847	3.65497
2210406O10Rik	0.197134	0.038154	0.269525	0.0372896
2210407C18Rik	0	0	0	0
2210408F21Rik	0	0	0	0.0743111
2210408I21Rik	1.4659	1.84091	1.77913	2.02121
2210409D07Rik	0	0	0	0
2210409E12Rik	127.034	149.661	118.756	130.879
2210414B05Rik	0	0	0	0
2210416O15Rik	0.025021	0	0	0
2210417A02Rik	0.176081	0.341295	0.269187	0.0836044
2210420H20Rik	0	0	0.0745071	0
2300002M23Rik	3.49942	3.14601	1.69872	1.72694
2300003K06Rik	0	0	0	0
2300005B03Rik	0	0	0	0
2300009A05Rik	2.3442	2.27118	1.75105	2.37258
2310001H17Rik	0.162761	0	0.256891	0.314864
2310001K24Rik	0	0	0	0
2310002D06Rik	0	0	0	0
2310002F09Rik	0	0.0135327	0	0
2310002L09Rik	0	0	0	0
2310003N18Rik	0	0	0	0
2310005A03Rik	0.0272705	0	0	0
2310005E17Rik	0	0	0	0
2310007B03Rik	0	0	0	0
2310008N11Rik	0	0	0.086516	0.0806048
2310009A05Rik	9.04328	10.7843	7.31645	10.674
2310009B15Rik	8.00802	9.94226	6.71454	7.83923
2310010G23Rik	3.65481	4.28142	4.22246	4.43891
2310010J17Rik	0.331498	0.82942	0.819064	1.06999
2310011J03Rik	23.8486	28.6394	25.6463	27.943
2310015A10Rik	0.185495	0.234523	0.267775	0.222088
2310015D24Rik	0	0	0	0
2310016D03Rik	0	0	0	0
2310020H05Rik	0	0	0	0
2310022A10Rik	27.0832	26.4963	28.5494	29.006
2310022B05Rik	9.78299	9.86043	9.95825	10.3347
2310030A07Rik	0.0760029	0	0	0
2310030G06Rik	6.72664	7.08056	6.51669	5.50426
2310033P09Rik	13.7776	17.2807	15.4204	16.322
2310034C09Rik	0	0	0	0
2310034G01Rik	0.378469	0.628146	0.659944	0.409596
2310034O05Rik	0	0	0	0
2310035C23Rik	9.17615	8.9087	9.59499	9.04184
2310036O22Rik	170.071	170.126	160.118	149.695
2310039H08Rik	12.5792	12.7693	11.556	11.2836
2310039L15Rik	0.850037	0.891994	1.08185	0.7389
2310040G24Rik	2.15402	2.78624	2.40726	2.24925
2310043L19Rik	0	0	0	0
2310043O21Rik	0	0	0	0
2310045N01Rik	17.5282	17.917	19.0806	19.1289
2310045n01rik-mef2b	0	0	0	0
2310047M10Rik	6.05248	6.0122	6.08211	5.85078
2310050C09Rik	0	0	0	0
2310057J18Rik	0	0	0	0
2310057M21Rik	6.17027	5.65146	6.27903	6.54912
2310057N15Rik	0	0	0	0
2310061I04Rik	19.3129	20.9192	18.6993	20.7903
2310061N02Rik	0	0	0	0
2310065F04Rik	0	0	0	0
2310067B10Rik	7.47093	6.9825	7.39614	7.71222
2310068J16Rik	0.316081	0.64557	0.49952	0.199275
2310069B03Rik	0.0803611	0.136018	0.0203949	0.0758862
2310069G16Rik	0.0965491	0	0.049087	0.0456925
2310075C17Rik	0	0	0	0
2310079G19Rik	0	0	0	0
2310081J21Rik	0	0	0	0
2400006E01Rik	4.05209	5.15561	4.61335	4.08032
2410002F23Rik	43.0541	45.4865	44.17	46.3713
2410003L11Rik	34.727	39.2866	47.157	43.2076
2410004B18Rik	26.3859	31.1576	28.0001	25.7456
2410004I01Rik	0.255603	0.247381	0.173212	0.040303
2410004P03Rik	0.266474	0.223575	0.270519	0.290359
2410006H16Rik	335.234	334.653	314.826	316.065
2410012E07Rik	0	0	0	0
2410015M20Rik	121.045	120.188	111.929	115.845
2410016O06Rik	19.7638	19.8542	17.6149	17.0349
2410017I17Rik	0.672002	0.938958	0.96039	1.17562
2410018L13Rik	6.53004	5.48178	6.60431	6.8583
2410021H03Rik	0.564467	0.765145	0.631663	0.374245
2410089E03Rik	3.05022	3.25233	3.48423	3.47486
2410124H12Rik	0.687225	0.78651	0.890105	0.710434
2410127L17Rik	60.9753	55.8842	57.7711	54.8981
2410131K14Rik	8.72733	11.175	11.6593	11.4609
2410137M14Rik	5.76789	6.65339	5.0829	6.50565
2410141K09Rik	38.2558	34.5137	30.472	32.3833
2500002B13Rik	13.7064	13.2912	9.21515	11.8824
2500004C02Rik	0.463458	0.429567	0.352848	0.346451
2510002D24Rik	7.10441	7.05613	7.72783	6.9825
2510003B16Rik	0.177015	0.343111	0.451038	0.504307
2510009E07Rik	1.82993	1.93063	1.30749	1.27884
2510039O18Rik	35.1065	38.7219	35.6903	35.3206
2610001J05Rik	14.611	12.3135	14.1691	13.9715
2610002M06Rik	0.858643	0.898358	1.27062	1.02067
2610005L07Rik	10.2525	9.05597	9.48438	6.22975
2610008E11Rik	1.24906	1.28711	1.31714	1.39542
2610015P09Rik	1.79605	1.63444	1.81243	1.73988
2610016A17Rik	0	0	0	0
2610020C07Rik	0.184805	0.308708	0.34104	0.174467
2610020H08Rik	0.880811	0.74731	0.935025	0.650539
2610027K06Rik	0.4952	0.284341	0.471163	0.3798
2610028E06Rik	0.0395576	0.0764968	0	0.00933086
2610028H24Rik	0.0628457	0	0	0.0395669
2610035D17Rik	0.397732	0.403916	0.403758	0.300462
2610035F20Rik	0.818497	1.22096	1.31668	1.28969
2610037D02Rik	1.01197	0.9412	1.1147	0.809307
2610042L04Rik	0.0778289	0.0752743	0.138261	0.312337
2610044O15Rik8	4.40512	4.60235	5.33698	4.47402
2610100L16Rik	0	0	0	0
2610203C22Rik	0	0	0	0.0880562
2610206C17Rik	0	0.0208652	0	0
2610301B20Rik	9.96875	8.66354	10.1877	9.68624
2610305D13Rik	102.151	48.3725	0	0
2610306M01Rik	1.35275	1.23428	1.41403	1.02351
2610307P16Rik	0	0.0829728	0.0452219	0.0280387
2610316D01Rik	0	0	0	0
2610318N02Rik	29.3321	26.6693	30.3209	34.6891
2610507B11Rik	53.0494	52.5535	52.6612	52.7861
2610507I01Rik	0.378119	0.389219	0.3713	0.483449
2610524H06Rik	22.1944	21.8562	16.3842	14.8008
2610528A11Rik	0.114052	0.055215	0.11603	0.0540148
2610528J11Rik	2.01755	1.69241	1.36739	1.31515
2700029M09Rik	27.7836	26.8185	33.5832	29.7537
2700038G22Rik	2.07253	2.01236	2.28333	1.76254
2700046A07Rik	0	0.230137	0.172521	0.208609
2700046G09Rik	0.158812	0.0877795	0.23035	0.17143
2700049A03Rik	4.89661	4.6768	5.10202	4.83846
2700054A10Rik	0.165204	0.151741	0.276531	0.296121
2700060E02Rik	245.489	222.169	210.432	210.899
2700062C07Rik	17.0843	13.3463	16.8504	17.2936
2700069I18Rik	0	0	0	0
2700070H01Rik	0	0	0	0.0199974
2700081O15Rik	6.05603	6.57108	5.34982	5.81706
2700089I24Rik	0	0	0	0
2700094K13Rik	377.867	394.625	361.11	374.907
2700097O09Rik	15.0524	14.1669	13.6223	13.0394
2700099C18Rik	10.03	12.2759	12.2134	11.6779
2810001G20Rik	6.12306	6.50162	5.71415	5.83756
2810002D19Rik	2.67116	2.4855	2.29917	2.40336
2810004N23Rik	68.4665	62.2118	67.7167	64.6936
2810006K23Rik	9.72367	8.72956	10.4746	9.57981
2810013P06Rik	2.37055	2.60527	2.27859	2.28902
2810021J22Rik	2.33092	2.32871	2.39313	2.33202
2810025M15Rik	56.73	52.5548	59.0895	56.6158
2810029C07Rik	0.112225	0.0361796	0.132904	0.176606
2810032G03Rik	0	0.029686	0	0
2810047C21Rik1	0.588673	0.569404	0.735616	0.449084
2810049E08Rik	0	0	0	0
2810403A07Rik	13.372	12.8846	12.1803	13.7316
2810403D21Rik	0.279961	0.15482	0.528423	0.226977
2810404M03Rik	0	0	0	0
2810405F15Rik	0	0	0	0
2810408A11Rik	3.1065	2.21065	2.72595	2.61966
2810408I11Rik	8.67889	7.74874	9.27022	8.34034
2810410L24Rik	0.303974	0.168009	0.17635	0.246074
2810417H13Rik	24.7405	23.0376	29.9803	27.0748
2810428I15Rik	67.2073	78.4602	70.3762	75.5004
2810429I04Rik	2.41784	2.03034	3.0379	3.13599
2810433D01Rik	0.0286778	0	0.0291272	0
2810442N19Rik	0	0	0	0
2810454H06Rik	0.0125651	0.0850515	0.0382502	0.0474322
2810459M11Rik	0.0211159	0.0306262	0.0428688	0.0498346
2810468N07Rik	0.0849376	0.164342	0	0.187278
2810471M01Rik	0	0	0	0
2810474O19Rik	13.4755	13.4258	14.0931	14.3922
2900005J15Rik	0	0	0.0181797	0
2900008C10Rik	0.0280808	0	0	0.0265059
2900009J06Rik	0.455467	0.773105	1.16221	0.54175
2900011O08Rik	5.6039	4.5776	3.39377	2.81063
2900026A02Rik	2.30662	2.29828	2.26804	2.17563
2900041M22Rik	2.13249	1.65043	1.58831	1.63897
2900052N01Rik	0	0	0	0
2900055J20Rik	0	0	0	0
2900057B20Rik	0	0	0	0
2900060B14Rik	0.156647	0	0	0.0743182
2900076A07Rik	0.537242	1.08739	0.79462	0.739681
2900079G21Rik	0	0	0	0
2900092C05Rik	0	0	0	0
2900092D14Rik	0.0124898	0	0	0.0117869
2900097C17Rik	27.7323	29.5499	29.3717	29.3942
3000002C10Rik	0.361546	0.349789	0.367243	0.370171
3010001F23Rik	0	0	0.0955384	0
3010026O09Rik	9.98206	7.96007	9.05774	10.2835
3100003L05Rik	0	0	0	0
3110001I22Rik	7.59658	8.49053	6.96065	6.95659
3110002H16Rik	10.5089	11.2503	21.6784	23.2191
3110009E18Rik	8.63444	6.10439	6.21923	6.35308
3110009F21Rik	0	0	0	0
3110015C05Rik	0	0	0	0
3110021A11Rik	0.051085	0.197816	0.0519531	0
3110021N24Rik	1.72745	1.7101	1.42357	1.28584
3110035E14Rik	0	0	0	0
3110039I08Rik	0	0	0.0119354	0.0111002
3110039M20Rik	0	0	0	0
3110040N11Rik	8.70415	8.80223	7.31799	7.87061
3110043O21Rik	4.81427	5.40076	4.77292	4.88584
3110045C21Rik	0.069199	0.133915	0.210923	0.261695
3110052M02Rik	0.333783	0.30735	0.274109	0.299887
3110056K07Rik	0.969529	1.25653	0.951399	0.775403
3110057O12Rik	0.660931	0.44462	0.758217	0.705202
3110062M04Rik	0.731	0.555604	0.540494	0.320891
3110070M22Rik	0.313674	0.168619	0.24788	0.296567
3110079O15Rik	0	0	0	0
3110082I17Rik	40.4871	39.4907	38.5419	37.9577
3110082J24Rik	0	0	0	0
3110099E03Rik	0	0	0	0
3200001D21Rik	0.126321	0.137431	0.0160255	0.104339
3300002I08Rik	1.60873	1.21949	1.28181	1.45909
3300002P13Rik	0	0.0350439	0	0.0684884
3300005D01Rik	0	0	0	0
3425401B19Rik	0	0.0119936	0	0.00585066
3632451O06Rik	4.06334	3.64141	4.11011	4.09128
3632454L22Rik	0	0	0	0
3830403N18Rik	0	0	0	0
3830406C13Rik	0.837925	1.02328	0.945785	0.76805
3830408C21Rik	0.077243	0.112061	0.0392054	0.12764
3830417A13Rik	0.0451293	0.021826	0.0916404	0.0213125
3830432H09Rik	0.0148678	0	0	0
3930402G23Rik	0.0124618	0.0120503	0.0126452	0
4430402I18Rik	0.0336688	0.0162806	0.0512594	0.0635709
4631405J19Rik	0	0	0	0
4632404H12Rik	0.359866	0.31318	0.35298	0.362241
4632415L05Rik	1.50538	2.28137	1.97331	1.81114
4632427E13Rik	0.200981	0.0648854	0.136391	0.127017
4632428C04Rik	0.0295511	0.0285772	0.0449849	0.0278933
4632428N05Rik	0.142658	0.0690054	0.108534	0.0538463
4732416N19Rik	0	0.0851211	0.18025	0.0833828
4732456N10Rik	0	0	0	0
4732471J01Rik	0.369221	0.358575	0.429756	0.413397
4732490B19Rik	0	0	0	0.0138362
4732491K20Rik	0.0444188	0.0429502	0.0676032	0.0523928
4831407H17Rik	0	0	0	0
4831440E17Rik	0.0148009	0.00715499	0.00750712	0.0209431
4833411C07Rik	0	0	0	0
4833412C05Rik	0	0	0	0
4833415N18Rik	0	0	0	0
4833417C18Rik	1.74315	0.899421	1.41641	1.0982
4833418N02Rik	0	0.0237389	0.049839	0
4833419F23Rik	0	0	0	0
4833420G17Rik	9.20367	10.6615	11.4333	11.0302
4833422C13Rik	0.0376539	0.0121365	0.038207	0.0118447
4833422M21Rik	0.027933	0	0	0
4833423E24Rik	0	0	0	0
4833427F10Rik	0	0	0	0
4833427G06Rik	0	0	0.0561834	0
4833428L15Rik	0	0	0	0
4833439L19Rik	46.1223	45.5695	45.7508	46.847
4921501E09Rik	0	0	0	0
4921504A21Rik	0	0.0169984	0	0
4921504E06Rik	0	0	0	0
4921506M07Rik	0.025498	0.0246654	0	0
4921507L20Rik	0.0241849	0	0	0
4921507P07Rik	0	0.0596396	0.0469418	0.072768
4921508D12Rik	0	0	0	0
4921509C19Rik	0	0.025685	0	0
4921509O07Rik	0	0	0	0
4921511C10Rik	0	0	0.0524279	0
4921511C20Rik	0	0	0	0
4921511H03Rik	0	0	0	0
4921511I17Rik	0	0	0	0
4921511M17Rik	0	0	0	0
4921513I03Rik	0	0	0	0
4921515E04Rik	0	0	0	0
4921517D22Rik	0	0	0.0113886	0.0317746
4921518K17Rik	0	0	0	0
4921524J17Rik	14.961	11.4072	13.2225	12.7903
4921524L21Rik	0	0	0	0
4921525O09Rik	0.0430149	0.0519904	0	0
4921529L05Rik	0	0	0	0
4921530L21Rik	0	0	0	0
4921531C22Rik	0.173095	0.334825	0.234281	0.217926
4921531P14Rik	0	0	0	0
4921533I20Rik	0	0	0	0
4921534H16Rik	0	0	0	0
4921536K21Rik	0.109025	0.303107	0.193615	0.154349
4921539E11Rik	0	0	0	0
4922502D21Rik	0	0	0	0
4922502H24Rik	0	0	0	0
4922502N22Rik	0	0	0	0
4930401C15Rik	0	0	0	0
4930401O10Rik	0	0	0	0
4930401O12Rik	0	0	0	0
4930402F06Rik	0	0	0	0
4930402F11Rik	0	0	0	0
4930402H24Rik	1.30455	1.19382	1.1181	1.07922
4930402K13Rik	0	0	0	0
4930404A05Rik	0	0	0	0
4930404H11Rik	0	0	0	0
4930404I05Rik	0	0.120006	0.0420117	0.156399
4930404N11Rik	4.26575	6.41245	4.47102	5.43053
4930405A10Rik	0	0	0	0
4930405A21Rik	0.040606	0.0392442	0.0412207	0.114926
4930405D11Rik	0	0	0	0
4930405J17Rik	0	0.0706269	0	0
4930405L22Rik	0	0	0	0
4930405O22Rik	0	0	0	0
4930406D18Rik	0	0	0	0
4930407G08Rik	0	0	0	0
4930407I10Rik	0	0	0	0
4930407I19Rik	0	0	0	0
4930412B13Rik	0	0	0	0
4930412C18Rik	0	0	0.0178147	0.00828344
4930412O13Rik	0	0	0	0
4930413E15Rik	0	0	0	0
4930413F20Rik	0	0	0	0
4930413G21Rik	3.44085	3.51212	3.74208	3.43031
4930413M19Rik	0	0	0	0
4930414N06Rik	0.152006	0.0736307	0.0774067	0.0721026
4930415F15Rik	0.05732	0	0	0
4930415L06Rik	0	0	0	0
4930415O20Rik	0.168946	0.163715	0.344303	0.160387
4930417O13Rik	0	0	0	0
4930417O22Rik	0	0	0	0
4930419G24Rik	0	0	0	0
4930423M02Rik	0	0	0	0
4930425K10Rik	0	0	0	0
4930425L21Rik	0	0.0461277	0	0
4930425O10Rik	0	0	0	0
4930426D05Rik	0	0	0	0
4930426L09Rik	0	0	0.0515094	0
4930427A07Rik	12.6099	15.0587	15.4931	17.0174
4930428D20Rik	0	0	0	0
4930428E07Rik	0	0	0	0
4930428G15Rik	0	0	0	0
4930428O21Rik	0	0	0	0
4930429B21Rik	1.7434	1.81305	1.80775	2.21254
4930429D17Rik	0	0	0	0
4930429F11Rik	0	0	0	0
4930429F24Rik	0	0	0.0251045	0.0233551
4930430A15Rik	0	0	0	0
4930430F08Rik	4.86578	4.00249	4.72729	4.21477
4930430F21Rik	0	0	0	0
4930430J02Rik	0	0	0	0
4930431F12Rik	0	0.0154236	0.0161866	0.0150555
4930431P03Rik	0	0	0	0
4930432J09Rik	0	0	0	0
4930432K21Rik	1.41172	0.936185	1.14584	1.25169
4930432M17Rik	0	0	0	0
4930433B08Rik	0	0	0	0
4930433I11Rik	0	0	0	0
4930433N12Rik	0.110163	0	0	0
4930434J06Rik	0	0	0	0
4930435E12Rik	0	0	0	0.131642
4930438E09Rik	0	0	0	0
4930440C22Rik	0	0	0	0
4930440I19Rik	0	0	0	0
4930441H08Rik	0	0	0	0
4930441J16Rik	0	0	0	0
4930442J19Rik	0	0	0	0
4930442L01Rik	0	0	0	0
4930443O20Rik	0	0	0	0
4930444F02Rik	0	0	0	0
4930444G20Rik	0	0.0403209	0.0423216	0
4930444M15Rik	0.829838	1.32332	1.29796	0.804963
4930444P10Rik	0	0	0	0
4930445N18Rik	0	0	0.0474341	0.0883044
4930447A16Rik	0	0	0	0
4930447C04Rik	0.23013	0.222574	0.194672	0.162974
4930447F24Rik	0	0	0	0
4930447J18Rik	0	0	0	0
4930447K03Rik	0.0386949	0	0	0.0731926
4930447M23Rik	0	0	0	0
4930447N08Rik	0	0	0	0
4930448C13Rik	0	0	0	0
4930448F12Rik	0	0	0	0
4930448H16Rik	0	0	0	0
4930448I06Rik	0	0	0	0
4930448I18Rik	0	0	0	0
4930448K20Rik	0	0	0	0
4930449E01Rik	0	0	0	0
4930449E18Rik	0	0	0	0
4930449I24Rik	0	0	0	0
4930451G09Rik	0.0501477	0.110488	0.135251	0.16167
4930451I11Rik	0	0	0	0
4930452A19Rik	0	0	0	0
4930452B06Rik	2.52048	2.16231	2.37401	2.24454
4930452G13Rik	0	0	0	0
4930452N14Rik	0	0	0	0
4930453H23Rik	0.0215441	0.0416765	0	0
4930453L07Rik	0	0	0	0
4930453N24Rik	54.5425	57.3562	55.485	56.2969
4930455B14Rik	0	0	0	0
4930455C13Rik	4.81579	4.73686	4.89432	4.40555
4930455D15Rik	0	0	0	0
4930455F16Rik	0	0	0	0
4930455G09Rik	0.145696	0.705678	0.14836	0.483644
4930455H04Rik	0	0	0	0
4930455J16Rik	0	0	0	0
4930456L15Rik	0	0	0	0
4930459C07Rik	0	0	0	0
4930459L07Rik	0	0	0	0
4930461G14Rik	7.17586	5.09132	6.29641	6.64006
4930463O16Rik	0	0	0	0
4930465K10Rik	0.7337	0.443656	0.590013	0.433402
4930465M20Rik	0	0	0	0
4930467D21Rik	0.0118086	0	0.0119819	0
4930467E23Rik	0	0	0	0
4930467K11Rik	0.0604367	0	0	0
4930469G21Rik	0.0852008	0	0	0.040303
4930470H14Rik	2.47513	1.25892	0.584886	0.66499
4930470O06Rik	0	0	0	0
4930470P17Rik	0	0	0	0
4930471C04Rik	0	0	0	0
4930471G03Rik	0.0669938	0	0	0
4930471M09Rik	0	0	0	0
4930473A02Rik	0.0269527	0	0	0
4930473O22Rik	0	0	0	0
4930474G06Rik	0	0	0	0
4930474H20Rik	0	0	0	0
4930474M22Rik	0	0	0	0
4930474N05Rik	0	0	0	0
4930474N09Rik	0	0	0	0
4930477N07Rik	0	0	0	0.0613999
4930478L05Rik	0	0	0	0
4930478P22Rik	0	0	0	0
4930479D17Rik	0	0.0567711	0.119306	0.111083
4930480E11Rik	0	0	0	0
4930480G23Rik	0.0306552	0	0	0
4930480K15Rik	0	0	0	0
4930480K23Rik	0.422553	0.488035	0.528353	0.411057
4930480M12Rik	0	0	0	0
4930481A15Rik	0.120843	0.116913	0.0169749	0.114861
4930482G09Rik	0	0	0	0
4930483J18Rik	0.0722737	0	0.0734381	0
4930483K19Rik	0.219016	0.242172	0.190699	0.29573
4930483O08Rik	0	0	0	0
4930484H19Rik	0	0	0	0
4930486F22Rik	0	0	0	0
4930486I03Rik	0	0.105032	0	0
4930486L24Rik	0.499448	0.510014	0.197263	0.314622
4930487D11Rik	0	0	0	0
4930487H11Rik	0	0	0	0.0436331
4930488B22Rik	0	0	0	0
4930488L21Rik	0	0	0	0
4930500F04Rik	0	0	0	0
4930500L23Rik	0	0	0	0
4930502A04Rik	0	0	0	0
4930502E09Rik	0	0	0	0
4930502E18Rik	3.78133	3.9713	3.57874	3.91042
4930503B20Rik	0	0	0	0
4930503E14Rik	0	0.028862	0.181811	0.0563875
4930503E24Rik	0	0	0	0
4930503F20Rik	0	0	0	0
4930503H13Rik	0	0	0	0
4930503L19Rik	5.22254	6.05458	5.49196	5.21208
4930503O07Rik	0	0	0	0
4930504C09Rik	0	0	0	0
4930504O13Rik	0	0	0	0
4930505A04Rik	0	0	0	0
4930505G20Rik	0	0	0	0
4930505K13Rik	0	0	0	0
4930505K14Rik	0	0	0	0
4930506A18Rik	0	0	0	0
4930506C21Rik	0.0414873	0	0	0
4930507D05Rik	1.9617	1.92903	1.99103	1.72741
4930507D10Rik	0	0	0	0
4930509E16Rik	1.07908	0.537853	0.73083	0.587302
4930509J09Rik	0	0	0	0
4930509K18Rik	0	0	0	0
4930511A02Rik	0	0	0	0.0178511
4930511A08Rik	0	0	0.154194	0.287711
4930511E03Rik	0.0161809	0.0156483	0.0164225	0
4930511M06Rik	0.0403383	0.0390072	0.0481091	0
4930512B01Rik	0	0	0	0
4930512J16Rik	0.039514	0.0382173	0.0200562	0.0186563
4930512M02Rik	0	0	0	0
4930513D17Rik	0	0	0	0
4930513N10Rik	2.36932	2.6709	2.72563	2.51103
4930513O06Rik	0	0	0	0
4930515B02Rik	0	0	0	0
4930515G01Rik	0.339705	0.119515	0.282332	0.145943
4930515G16Rik	0	0	0	0
4930515L03Rik	0	0	0	0
4930515L19Rik	0	0	0	0
4930517E11Rik	0	0	0	0
4930517M08Rik	0	0	0	0
4930518J21Rik	0	0	0	0
4930518P08Rik	0	0	0	0
4930519D14Rik	0	0	0	0
4930519F09Rik	0.145638	0.0234795	0.049294	0.0229292
4930519F16Rik	2.07832	1.36224	2.14553	2.05983
4930519F24Rik	0	0	0	0
4930519G04Rik	0	0	0	0
4930519H02Rik	0	0	0	0
4930519K11Rik	0	0	0	0
4930520O04Rik	0.57894	0.630637	0.550918	0.326189
4930520P13Rik	0	0	0	0
4930521E06Rik	0	0	0	0
4930522H14Rik	0	0	0	0
4930522O17Rik	0	0	0	0
4930523C07Rik	0.00863233	0.0166927	0	0.00814395
4930523O13Rik	0	0	0	0
4930524B15Rik	0.0186518	0.0360784	0.0567992	0.0176111
4930524B17Rik	0	0	0	0
4930524C18Rik	0	0	0	0
4930524N10Rik	0	0	0	0
4930524O05Rik	0	0	0	0
4930524O08Rik	0	0	0	0
4930525C09Rik	0	0	0	0
4930525D18Rik	0	0	0	0.041255
4930525G20Rik	0.0355265	0.0229018	0.06008	0.0223503
4930526H09Rik	0	0	0	0
4930526I15Rik	5.83581	6.54506	6.47458	6.66402
4930526L06Rik	1.84652	1.33071	0.95827	0.891808
4930527F14Rik	0	0	0	0
4930527G23Rik	0	0	0	0
4930528A17Rik	0.119653	0.132249	0.190844	0.161375
4930528D03Rik	0.124917	0.0604295	0.0951704	0
4930528G23Rik	0	0	0	0
4930528H21Rik	0	0	0	0
4930528P14Rik	0	0	0	0
4930529C04Rik	0	0	0	0
4930529K09Rik	0	0	0	0
4930529L06Rik	0	0	0	0
4930532I03Rik	0	0	0	0
4930532M18Rik	0	0	0	0
4930533B01Rik	0	0	0	0
4930533N22Rik	0.0245952	0.0237915	0.0998989	0.0697028
4930533P14Rik	0	0	0	0
4930538K18Rik	0	0.0484048	0	0.0709082
4930539C22Rik	0	0	0	0
4930539E08Rik	2.02808	1.96082	1.14721	1.16639
4930539J05Rik	2.8484	1.77537	1.34889	1.74075
4930539M17Rik	0	0	0.0501053	0.0466416
4930539N22Rik	0	0	0	0
4930540M03Rik	0	0	0	0
4930542C21Rik	0	0	0	0
4930542D17Rik	0	0	0	0
4930543E12Rik	0.0265539	0.0256876	0	0
4930543N07Rik	0	0	0	0
4930544D05Rik	0	0	0	0
4930544G11Rik	0	0	0	0
4930544M13Rik	0	0	0	0
4930545E07Rik	0	0	0	0
4930545H06Rik	0	0	0	0
4930545L23Rik	0	0	0	0
4930546C10Rik	0	0	0	0
4930546K05Rik	0.0396046	0.00957346	0.0100453	0.0186839
4930547E08Rik	0	0	0	0
4930547E14Rik	0	0	0	0
4930548G14Rik	0	0	0	0
4930548H24Rik	4.54071	6.08797	4.90793	4.76683
4930548J01Rik	0	0	0	0
4930548K13Rik	0	0	0	0
4930549C01Rik	0	0	0.136116	0
4930549C15Rik	0	0	0	0
4930549G23Rik	1.06055	0.553333	0.415571	0.154859
4930550C14Rik	0.125152	0.121086	0.0953493	0.207011
4930550C17Rik	0	0	0	0
4930550L24Rik	0	0	0	0.0449727
4930552N02Rik	0	0	0	0
4930552P12Rik	0	0.0138705	0.014556	0
4930553C11Rik	0	0	0	0
4930553E22Rik	0	0	0	0
4930554C24Rik	0	0	0	0
4930554G24Rik	0	0	0.0236472	0
4930554H23Rik	0	0	0	0
4930554I06Rik	0	0	0	0
4930555B11Rik	0	0	0	0
4930555B12Rik	0	0	0	0
4930555G01Rik	0	0	0.0178722	0.0332478
4930555G21Rik	0	0	0	0
4930555K05Rik	0	0	0	0
4930556C24Rik	0	0	0	0
4930556G01Rik	0	0.0448441	0	0
4930556J02Rik	0	0	0	0
4930556M19Rik	0.12386	0.196404	0.140455	0.120444
4930556N09Rik	0	0	0	0
4930556N13Rik	0.0386501	0	0	0
4930557A04Rik	0	0	0	0
4930557F10Rik	0	0	0	0
4930557J02Rik	0	0	0	0
4930557K07Rik	0	0.338569	0	0
4930558C23Rik	0	0.401642	0.180873	0.392958
4930558F17Rik	0	0	0	0
4930558G05Rik	0	0	0	0
4930558J18Rik	1.2588	1.20027	1.67362	1.22195
4930558K02Rik	0	0	0	0
4930559C10Rik	0	0	0	0
4930562C15Rik	0	0.00881423	0	0.00860072
4930562F07Rik	0	0	0.0578122	0
4930563D23Rik	0	0.0128579	0	0.0125492
4930563E18Rik	0	0	0	0
4930563E22Rik	0.0106134	0.030787	0	0.0300437
4930563F08Rik	0	0	0	0
4930563H07Rik	0	0	0	0
4930563M20Rik	0	0	0	0
4930563M21Rik	0	0	0	0
4930564B18Rik	0	0	0	0
4930564C03Rik	0	0	0	0
4930564D02Rik	0	0	0	0
4930565D16Rik	0	0	0	0
4930565N06Rik	0.0148545	0.014365	0.0301504	0.0841278
4930567H12Rik	0	0	0	0
4930567H17Rik	0	0	0	0
4930567J20Rik	0	0	0	0
4930567K12Rik	0	0	0	0
4930567K20Rik	0	0	0	0
4930568D16Rik	0	0	0	0
4930568E12Rik	0	0	0	0
4930568G15Rik	0	0	0	0
4930570G19Rik	0	0.0626164	0.131613	0.116144
4930571K23Rik	0	0	0	0
4930571O06Rik	0	0	0	0
4930572K03Rik	0	0	0	0
4930572O03Rik	0	0	0	0
4930572O13Rik	0	0	0	0
4930573O16Rik	0	0	0	0
4930577N17Rik	1.4235	1.1802	1.30765	1.34451
4930578C19Rik	0	0	0	0
4930578E11Rik	0	0	0	0
4930578I06Rik	0	0	0	0
4930578M01Rik	0	0	0	0
4930578N18Rik	0	0	0	0
4930579F01Rik	0	0	0	0
4930579G18Rik	0.155123	0.20008	0.236292	0.0732773
4930579G24Rik	13.4845	14.3869	11.7108	12.189
4930579H20Rik	0	0	0	0
4930579J19Rik	0	0	0	0
4930579K19Rik	0.0679995	0.328978	0.172716	0.160716
4930579P08Rik	0	0	0	0
4930581F22Rik	0.104634	0.0867312	0.106189	0.112875
4930583K01Rik	0	0	0	0
4930583P06Rik	0	0	0	0
4930584F24Rik	0	0	0	0
4930586N03Rik	0.0469822	0	0	0
4930587E11Rik	0	0	0	0
4930590J08Rik	0	0	0	0.0195192
4930590L20Rik	0	0	0	0
4930591A17Rik	0.295751	0.400928	0.0601837	0.16811
4930591E09Rik	0	0	0	0
4930592A05Rik	0	0	0	0
4930592I03Rik	0	0	0	0.038667
4930593A02Rik	0	0	0	0
4930593C16Rik	0	0	0	0
4930594C11Rik	0	0	0	0
4930594O21Rik	0	0	0	0
4930595D18Rik	0	0	0	0
4930595M18Rik	0	0	0	0
4930596D02Rik	0	0	0	0
4930596I21Rik	0	0	0	0
4930597A21Rik	0.0633053	0	0.064427	0
4930597G03Rik	0	0	0	0
4930598F16Rik	0	0	0	0
4930599N23Rik	0.329339	0.0910821	0.287021	0.267165
4931402G19Rik	0	0	0	0
4931403E22Rik	0	0	0	0
4931403G20Rik	0	0.0210247	0	0
4931406B18Rik	0	0	0	0
4931406C07Rik	5.72166	5.27736	5.83787	6.3517
4931406H21Rik	0.00904443	0	0.0183514	0.00853302
4931406P16Rik	14.2683	13.3541	13.4947	14.4512
4931408C20Rik	0	0	0	0
4931408D14Rik	0.0461859	0.0111635	0	0.0217907
4931409K22Rik	0	0.0258078	0.0135409	0
4931414P19Rik	3.32929	3.25955	2.94396	3.20746
4931417E11Rik	0	0	0	0
4931419H13Rik	0	0	0	0
4931420L22Rik	0	0	0	0
4931423N10Rik	0.019958	0	0	0.0188464
4931428F04Rik	2.70303	2.8577	2.90535	2.67689
4931428L18Rik	0	0	0	0
4931429I11Rik	0	0	0	0
4931429L15Rik	0	0	0	0
4931429P17Rik	0	0	0	0
4931430N09Rik	0	0	0	0
4931431B13Rik	0	0	0	0
4931431C16Rik	0.10405	0.0628846	0.092386	0.0368244
4931431F19Rik	0	0	0	0
4931440F15Rik	0.0107468	0.0519611	0	0
4931440J10Rik	0	0	0	0
4931440P22Rik	0.118542	0.324847	0.300843	0.167907
4932411E22Rik	0	0	0	0
4932411N23Rik	0	0	0	0
4932412D23Rik	0	0.00819565	0	0
4932413F04Rik	0	0	0	0
4932414J04Rik	0	0	0	0
4932414N04Rik	0	0	0	0
4932415M13Rik	0	0	0	0
4932416H05Rik	0.285509	0.441716	0.428745	0.344855
4932416K20Rik	0	0	0	0
4932418E24Rik	0	0	0.0341085	0.0211475
4932429P05Rik	0	0	0	0
4932435O22Rik	0	0	0	0
4932438A13Rik	2.37056	2.62599	2.29423	2.38133
4932438H23Rik	0.014722	0	0	0
4932441J04Rik	0	0	0	0
4932443I19Rik	0	0	0	0
4932702P03Rik	0	0	0	0
4933400A11Rik	0	0.0304718	0	0.059538
4933400B14Rik	0	0	0	0
4933400C23Rik	0	0	0	0
4933400F21Rik	0.00969389	0	0	0.0182925
4933400L20Rik	0	0	0	0
4933401B06Rik	0	0	0	0
4933401D09Rik	0	0	0	0
4933401H06Rik	0	0	0	0
4933402C06Rik	0	0	0	0
4933402D24Rik	0.0841644	0	0.128168	0.0794839
4933402E13Rik	0.675371	0.854101	0.922044	0.857659
4933402J07Rik	0	0	0	0
4933402J10Rik	0	0	0	0
4933402J15Rik	0	0	0	0
4933402N03Rik	0	0	0	0
4933402N22Rik	0	0	0	0
4933402P03Rik	0	0	0	0
4933403O08Rik	0	0	0	0
4933404G15Rik	0	0	0	0
4933404K08Rik	0	0	0	0
4933404K13Rik	0	0	0	0
4933404O12Rik	4.53811	3.49664	4.60389	5.21719
4933405D12Rik	0	0.0541028	0	0
4933405E24Rik	0	0	0	0
4933405L10Rik	0	0.135463	0.106681	0.0661814
4933405O20Rik	0	0	0	0
4933406C10Rik	0	0	0	0.0215462
4933406D12Rik	0	0	0	0
4933406F09Rik	0	0	0	0
4933406G16Rik	0	0	0	0
4933406I18Rik	0	0	0	0.086125
4933406J08Rik	0.189093	0.166249	0.104688	0.0486874
4933406J10Rik	0	0	0	0.0775247
4933406K04Rik	0	0	0	0
4933406M09Rik	0	0.0806923	0.021174	0
4933407E24Rik	0	0	0	0
4933407G14Rik	0	0	0	0
4933407I05Rik	0	0	0	0
4933407K13Rik	0.572261	0.392361	0.390593	0.402518
4933407L21Rik	0	0	0	0
4933408B17Rik	0.0152207	0	0	0.0287347
4933408J17Rik	0.691494	0.592368	0.381067	0.447751
4933408N05Rik	0	0	0	0
4933409G03Rik	0	0	0	0
4933409K07Rik	0	0	0	0
4933411E08Rik	0	0	0	0
4933411G06Rik	0	0	0	0
4933411K16Rik	0.135577	0	0.0275377	0
4933412E12Rik	0.0995557	0.144455	0.025272	0.0940491
4933412E24Rik	0	0	0	0
4933412O06Rik	0	0	0	0
4933413G19Rik	0	0	0	0
4933413J09Rik	0.0103691	0	0.0105204	0.0097839
4933413L06Rik	0	0	0	0
4933415F23Rik	0	0	0	0
4933416C03Rik	0.12808	0.0774144	0.0324978	0.0906804
4933416E03Rik	0	0	0	0
4933416I08Rik	0.000176399	0.000190969	0.000195439	0.000161876
4933416M06Rik	0	0	0	0
4933416M07Rik	0.988915	1.29141	1.02929	0.770718
4933417A18Rik	0	0	0	0
4933417D19Rik	0.0945739	0.0610014	0.0960718	0.119189
4933417E11Rik	0	0	0	0
4933417G07Rik	0	0	0	0
4933417O13Rik	0	0	0	0
4933421I07Rik	0	0	0	0
4933421O10Rik	0.0815769	0.0701112	0.0643696	0.0940675
4933422A05Rik	0	0	0	0.0265956
4933424G05Rik	0	0	0.0215108	0
4933424G06Rik	0.0348891	0	0	0
4933425B07Rik	0	0	0	0
4933425L06Rik	0	0	0	0
4933427D06Rik	0.108892	0.0526497	0.165752	0.0513866
4933427D14Rik	1.36239	1.86737	1.83735	1.99591
4933427E11Rik	0.0959344	0.0309399	0.0649709	0.030227
4933427E13Rik	0	0	0	0
4933427G17Rik	0	0	0	0
4933427I22Rik	0	0	0	0
4933428C19Rik	0.0515589	0	0	0
4933428G20Rik	0.265962	0.540302	0.351127	0.20103
4933429K18Rik	0	0	0	0
4933429O19Rik	0	0	0	0
4933430H16Rik	0	0	0	0
4933430I17Rik	0.14482	0.220113	0.147021	0.214913
4933430M04Rik	0	0	0	0
4933430N04Rik	0	0	0	0
4933431E20Rik	0.0509489	0.0738865	0.0387602	0.0420503
4933431G14Rik	0	0	0	0
4933432G23Rik	0	0	0	0
4933432I03Rik	0	0	0	0
4933432I09Rik	0	0	0	0
4933432K03Rik	0	0	0	0
4933433C11Rik	0.132453	0.102505	0.107609	0.150172
4933433F19Rik	0	0	0	0
4933433G08Rik	0	0	0	0
4933433G15Rik	0	0	0	0
4933433G19Rik	0.0374772	0.0362663	0.038084	0
4933433H22Rik	0	0	0	0
4933434E20Rik	20.5793	21.0281	19.3598	20.2702
4933436E23Rik	0	0	0	0
4933436H12Rik	0	0	0	0
4933436I01Rik	0	0	0	0
4933438B17Rik	0	0	0	0
4933438K21Rik	1.33664	0.699418	0	0
4933439C10Rik	0.469164	0.340324	0.178599	0.332264
4933439K11Rik	0.17328	0.16771	0.0880724	0.122958
4933440J02Rik	0	0	0	0
4933440M02Rik	0	0.0214289	0	0
5031410I06Rik	0.0120128	0	0	0
5031414D18Rik	0.0268986	0.0260062	0.013647	0.0126963
5031425E22Rik	0.926729	1.09984	1.06869	1.12649
5031425F14Rik	0	0	0	0
5031426D15Rik	0	0	0	0
5031434C07Rik	0	0	0	0
5031434O11Rik	0	0	0	0
5031439G07Rik	7.21666	6.43335	6.11663	6.56796
5033403F01Rik	0	0.0538283	0	0.0788581
5033403H07Rik	0	0	0	0
5033404E19Rik	0.868144	0.600499	0.757251	1.1752
5033406O09Rik	1.28435	0.99381	0.73889	0.849072
5033428I22Rik	0	0	0	0
5330411J11Rik	0.249054	0.306602	0.022988	0.192465
5330413P13Rik	0	0.00931882	0.0195561	0.00909333
5330417C22Rik	0.0845572	0.0306601	0.0750679	0.0199465
5330426P16Rik	0.101429	0.156964	0.226531	0.0766261
5330434G04Rik	0	0	0	0
5330439B14Rik	0	0	0	0
5430401F13Rik	0	0	0	0
5430402E10Rik	0	0	0	0
5430402O13Rik	0	0	0	0
5430403N17Rik	0	0	0	0
5430405H02Rik	12.2553	13.9345	11.6916	11.8549
5430416N02Rik	19.9454	22.731	19.4146	18.8482
5430416O09Rik	0	0	0	0
5430419D17Rik	0	0	0	0
5430421F17Rik	0	0	0	0
5430421N21Rik	0	0	0.0213478	0
5430425K12Rik	0	0	0	0
5430427M07Rik	0	0	0	0
5430427O19Rik	0	0	0	0
5430428K19Rik	0	0	0	0
5430431A17Rik	0.0534602	0	0	0
5430434I15Rik	0	0	0	0
5430437J10Rik	0	0	0	0
5430440P10Rik	0	0	0	0.0373352
5530400C23Rik	0	0	0	0
5530401A14Rik	0	0	0	0
5530601H04Rik	0.889625	0.968822	0.845549	0.927696
5730403I07Rik	0.0537892	0.0520213	0.0545979	0.10157
5730405O15Rik	0.605648	0.0450951	0.284206	0.264542
5730408K05Rik	5.94198	5.31668	3.99942	4.03018
5730409E04Rik	2.07624	1.43013	1.40077	1.30235
5730412P04Rik	0	0	0	0
5730416F02Rik	0.0520417	0.0503818	0	0
5730420D15Rik	0	0	0.0343192	0.0319326
5730422E09Rik	0	0.0208923	0	0
5730435O14Rik	0	0	0	0
5730455P16Rik	3.29262	3.14651	3.58038	3.30787
5730457N03Rik	0.0971881	0.0469889	0.0739622	0.103181
5730460C07Rik	0	0	0	0
5730480H06Rik	0.106619	0.0618747	0.0649458	0.12083
5730488B01Rik	0	0	0	0
5730507C01Rik	18.4834	16.5764	20.3163	20.7832
5730508B09Rik	1.04803	0.720887	1.22965	1.16592
5730522E02Rik	0	0.0239151	0.050209	0.0233551
5730559C18Rik	5.73784	6.69421	5.3696	6.13434
5830411N06Rik	0	0	0	0
5830415F09Rik	14.1387	15.5605	13.5263	13.7873
5830416I19Rik	0	0.0131142	0	0.0383987
5830416P10Rik	0.0651164	0.025182	0.039631	0.0307108
5830417I10Rik	3.3718	3.49313	3.27612	3.37495
5830418P13Rik	0.13293	0.112487	0.168649	0.0784326
5830428M24Rik	0.0385162	0	0	0
5830432E09Rik	0	0	0	0
5830444B04Rik	0	0.0248436	0.19755	0.347334
5830454E08Rik	0.291613	0.508254	0.534048	0.276244
5830473C10Rik	0	0	0	0
5930403L14Rik	0.0060563	0.0117104	0.0122862	0
5930412G12Rik	0.343337	0.216537	0.212093	0.140904
5930430L01Rik	0.0785553	0.0763773	0.109586	0.0277938
5930438M14Rik	0	0	0	0
6030407O03Rik	0	0	0	0
6030408B16Rik	0.0185687	0.0179588	0.0188486	0
6030419C18Rik	1.83013	2.54017	1.87474	2.01573
6030440G07Rik	0	0	0	0
6030443J06Rik	0.080295	0.0621067	0.0325822	0.0454491
6030458C11Rik	12.2948	12.1524	12.6259	13.7962
6030466F02Rik	0	0	0	0
6030468B19Rik	0	0	0	0.0347745
6030469F06Rik	0	0	0	0
6030471H07Rik	0	0	0	0
6030498E09Rik	0	0	0	0
6230400D17Rik	0.327361	0.175985	0.221759	0.0687881
6330403A02Rik	0.0052217	0	0	0
6330403K07Rik	0.397311	0.474741	0.593254	0.198682
6330407A03Rik	0	0	0	0
6330408A02Rik	0.451347	0.517611	0.809375	0.782425
6330409D20Rik	0	0	0	0
6330410L21Rik	0.216421	0.217972	0.201264	0.170152
6330415B21Rik	0	0	0	0
6330415G19Rik	0.137434	0.0886243	0.0465136	0.151446
6330416G13Rik	2.79579	3.25321	3.2766	3.06534
6330418K02Rik	0.409691	0.850069	0.297739	0.554438
6330549D23Rik	0.188264	0.109228	0.127357	0.142136
6430411K18Rik	0	0	0	0
6430503K07Rik	0	0	0	0
6430531B16Rik	0.134762	0	0.136914	0.0637004
6430548M08Rik	0.0124081	0.0442902	0.0378073	0.0199806
6430550D23Rik	0.071059	0	0	0.0223732
6430562O15Rik	0.774587	0.707585	0.720864	0.589296
6430571L13Rik	0.0420179	0.0270881	0	0.118975
6430573F11Rik	0.907343	0.78007	0.81876	0.628336
6430584L05Rik	0	0	0	0
6430706D22Rik	19.5434	22.1886	26.0434	28.9037
6430710C18Rik	0	0	0	0
6530402F18Rik	0	0.00782364	0.0164177	0.0305348
6530403H02Rik	0	0.008614	0.0180766	0
6530411M01Rik	0	0	0	0
6720468P15Rik	0	0	0	0.0411199
6720483E21Rik	0	0	0	0
6720489N17Rik	1.96006	1.58167	1.5775	1.45441
6820408C15Rik	0.0660638	0.110928	0.069861	0
6820431F20Rik	35.3674	27.4489	31.3398	28.9474
7420426K07Rik	0	0	0	0
7420461P10Rik	0	0	0	0
7420700N18Rik	0	0	0	0
7420701I03Rik	0	0	0	0
7530416G11Rik	0	0	0	0
7630403G23Rik	0	0	0	0
8030411F24Rik	0	0	0	0
8030423F21Rik	0.074687	0.0240736	0.0631549	0.0117473
8030423J24Rik	0	0	0	0
8030442B05Rik	0	0	0	0
8030443G20Rik	0	0	0	0
8030451O07Rik	0	0	0	0
8030455M16Rik	0	0	0	0
8030462N17Rik	19.8008	18.5896	18.4433	18.1114
8430408G22Rik	0	0	0.0295991	0
8430419L09Rik	2.08932	1.60489	2.31223	2.31385
8430422H06Rik	0	0	0	0
8430423G03Rik	0	0	0	0
8430426J06Rik	0	0.0495281	0	0
8430429K09Rik	0.920272	0.937116	1.00873	0.74461
8430430B14Rik	0.377597	0.854922	0.514215	0.47951
8430431K14Rik	0	0	0	0
8430436N08Rik	0	0	0	0
8430437L04Rik	0	0	0	0
9030025P20Rik	0.889764	0.827404	0.729427	0.920782
9030204H09Rik	0	0	0	0
9030404E10Rik	0.0642644	0.0621782	0.0326423	0.182238
9030612E09Rik	0	0	0	0
9030617O03Rik	2.69352	2.67827	2.7661	2.84002
9030619P08Rik	0	0	0	0
9030624G23Rik	11.8796	11.3808	14.4294	15.2075
9030624J02Rik	25.0935	24.1683	23.641	23.6114
9030625G05Rik	0	0	0	0
9130008F23Rik	0.0838756	0.194679	0.27242	0.23755
9130011E15Rik	11.6013	11.5968	11.2876	11.3986
9130015A21Rik	0	0	0	0
9130015L21Rik	0	0	0	0
9130019O22Rik	1.47528	1.64386	1.46931	1.3664
9130019P16Rik	0	0	0	0
9130023H24Rik	0.264038	0.416042	0.595292	0.387525
9130024F11Rik	0.159375	0.0997106	0.190225	0.141522
9130204L05Rik	0	0	0	0
9130209A04Rik	0	0	0	0
9130221F21Rik	0	0	0	0
9130221H12Rik	9.58447	8.87118	9.7322	9.99608
9130227L01Rik	0.0192217	0.0557719	0	0.01815
9130230L23Rik	0.0259949	0	0	0
9130401M01Rik	58.6968	57.2974	56.699	53.0587
9130409I23Rik	0	0.0186768	0	0.0182342
9130409J20Rik	0	0	0	0
9230009I02Rik	0	0	0	0
9230102K24Rik	0	0	0	0
9230102O04Rik	0	0	0	0
9230104L09Rik	0	0	0	0
9230105E05Rik	0	0.0155127	0	0.0151425
9230110C19Rik	1.26738	1.29403	1.52515	1.28581
9230110F15Rik	0	0	0	0
9230112D13Rik	0	0	0	0
9230112J17Rik	0	0	0	0.0145575
9230114K14Rik	1.31889	0.97734	1.61682	1.18046
9230116L04Rik	0.0240595	0.0233292	0	0
9230116N13Rik	0.103891	0.150712	0.175749	0.130778
9230117E06Rik	0.303337	0.49016	0.412515	0.288354
9330020H09Rik	0.225249	0.197997	0.259698	0.241516
9330102E08Rik	0.190501	0.140337	0.110438	0.128379
9330111N05Rik	0	0	0	0
9330117O12Rik	0	0	0	0
9330133O14Rik	0.427858	0.377225	0.306464	0.439411
9330136K24Rik	0.0578713	0.0139909	0.073412	0.0682792
9330151L19Rik	0.266786	0.16294	0.270736	0.225298
9330158H04Rik	0	0	0	0
9330159F19Rik	0.0182785	0.0235621	0.0432613	0.0229876
9330159M07Rik	0.194938	0.214404	0.223382	0.147383
9330162012Rik	0.102857	0.0994993	0.130564	0.0485873
9330162B11Rik	0	0	0	0
9330175E14Rik	0	0	0	0
9330175M20Rik	0	0	0	0
9330178D15Rik	0	0	0	0
9330179D12Rik	0	0.0285343	0	0
9330182L06Rik	0.217021	0.101294	0.129054	0.12707
9330182O14Rik	0	0.0171376	0	0
9330188P03Rik	0	0	0	0
9330199G10Rik	0	0	0	0
9430007A20Rik	0	0	0	0
9430014N10Rik	0	0	0	0
9430015G10Rik	5.69895	5.63666	5.54501	5.39641
9430016H08Rik	28.0634	29.2188	27.2412	27.2846
9430018G01Rik	0	0	0	0.00801725
9430019J16Rik	0	0	0	0
9430020K01Rik	1.25555	1.21382	1.3405	1.41908
9430021M05Rik	0	0	0	0
9430037G07Rik	0.510306	0.536342	0.562797	0.502469
9430038I01Rik	11.9221	12.9569	11.9713	12.1976
9430041J12Rik	0.0934571	0.0150632	0.0158082	0.0735168
9430060I03Rik	0	0	0.0225585	0.0209852
9430065F17Rik	0.427783	0.278439	0.246858	0.218407
9430069I07Rik	0.832088	0.886921	1.61084	0.710867
9430076C15Rik	0	0	0	0
9430078K24Rik	0	0	0	0
9430083A17Rik	0.0473183	0.148703	0.132035	0.0781427
9430091E24Rik	0.0420622	0.0271082	0.099634	0.0396991
9530002B09Rik	0	0	0	0
9530003J23Rik	0	0	0	0
9530014B07Rik	0	0	0	0
9530020I12Rik	0.0467838	0.135855	0	0
9530026F06Rik	0	0	0	0
9530026P05Rik	0.08096	0.117527	0.16457	0.0765804
9530027J09Rik	5.40043	5.73526	5.50532	4.89234
9530036O11Rik	0	0	0	0
9530051G07Rik	0.00785918	0	0	0.0148281
9530052E02Rik	0.0852008	0.12369	0	0
9530053A07Rik	0.0602292	0.0332722	0.0392699	0.0405725
9530059O14Rik	0	0.0169383	0	0
9530062K07Rik	0.217325	0.0526018	0.055265	0
9530068E07Rik	18.5333	21.195	20.8129	21.6472
9530077C05Rik	0.369425	0.38975	0.374954	0.412169
9530080O11Rik	0.152988	0.0739963	0.0517855	0.144533
9530082P21Rik	3.21098	3.2342	3.76704	3.54546
9530091C08Rik	0.0555331	0.0330382	0.0346606	0.0564011
9630001P10Rik	0	0	0	0
9630013A20Rik	0	0	0	0
9630013K17Rik	0.0370195	0.107469	0.112854	0.105021
9630028B13Rik	0	0	0	0
9630028H03Rik	0	0	0	0.0148703
9630028I04Rik	1.68957	0.843704	1.1243	0.888828
9830107B12Rik	0	0	0	0
9830132P13Rik	0	0	0	0
9830147E19Rik	4.13383	4.24313	5.626	5.44615
9830166K06Rik	0	0	0	0
9930012K11Rik	1.78519	2.72065	2.85601	2.74308
9930014A18Rik	1.25746	1.62531	1.38467	1.56036
9930021J03Rik	4.42767	3.96031	4.31415	4.11961
9930104L06Rik	4.24818	4.13112	4.16405	4.80394
9930111H07Rik	0	0	0	0
9930111J21Rik1	0	0	0.00916325	0
9930111J21Rik2	0	0	0	0
a	0.128069	0.062014	0.0651721	0.0606887
A130010J15Rik	2.62511	2.35154	2.55134	2.45921
A130077B15Rik	0.687736	0.665056	0.868838	0.887566
A1bg	0	0	0	0
A1cf	0	0	0	0
A230001M10Rik	0.0196986	0.0190522	0	0
A230009B12Rik	0.05362	0.099401	0.0347893	0.0647473
A230020J21Rik	1.39901	1.48417	1.3517	1.38531
A230028O05Rik	0.0635924	0.0122986	0	0.0360088
A230046K03Rik	19.3731	18.435	19.7399	19.6168
A230050P20Rik	3.30857	3.88293	2.7097	3.89564
A230056J06Rik	0.0223583	0.0108096	0.0226856	0.0105489
A230056P14Rik	0.0810822	0.0261461	0	0.0510739
A230057D06Rik	0	0	0	0
A230065H16Rik	0	0	0.139774	0
A230070E04Rik	0.0198511	0.0575991	0.161214	0.168708
A230072C01Rik	0.623987	0.611279	0.922914	0.65625
A230072E10Rik	0.0427666	0.0723664	0.075935	0.0302654
A230077H06Rik	0	0	0	0
A230103J11Rik	0.124129	0.160381	0.314802	0.254776
A230108P19Rik	0	0	0.0290619	0
A2m	1.45242	1.28962	1.61618	1.36312
A330009N23Rik	0.404059	0.478228	0.561147	0.654418
A330015K06Rik	0	0	0	0
A330023F24Rik	0	0	0	0
A330032B11Rik	0.0190787	0	0	0
A330033J07Rik	0	0	0	0
A330035P11Rik	0.210066	0.215829	0.226488	0.260209
A330040F15Rik	0	0	0	0.0337298
A330041J22Rik	0.0399095	0.0385963	0.0405173	0.0753578
A330048O09Rik	1.27802	1.30295	0.958604	0.892728
A330049N07Rik	0	0	0.0186203	0
A330050F15Rik	0	0	0	0
A330069E16Rik	0.832772	0.447818	0.752611	0.700532
A330070K13Rik	0	0	0	0
A330074K22Rik	0	0	0	0
A330076C08Rik	0.0188842	0.0182641	0	0
A330076H08Rik	0	0	0	0
A330093E20Rik	0.0298287	0.0288457	0.0605437	0.0140778
A330102I10Rik	0.180007	0	0	0
A3galt2	0	0	0	0
A430005L14Rik	38.7434	32.2226	35.1751	32.5453
A430033K04Rik	3.37852	2.95209	3.41659	3.5058
A430035B10Rik	0.0188949	0.0182744	0.0191801	0
A430046D13Rik	0.400588	0.468198	0.406603	0.544092
A430078G23Rik	0.238538	0.126862	0.12102	0.135062
A430078I02Rik	0.0143991	0.0417818	0	0
A430085M09Rik	0	0	0	0
A430088P11Rik	0.0239006	0.015404	0.0242458	0.0300638
A430089I19Rik	0	0	0.0201879	0
A430090L17Rik	0	0	0	0.00894838
A430093F15Rik	0	0	0	0
A430105I19Rik	0.0220108	0.0354679	0.0297707	0.110738
A4galt	29.7158	26.8994	26.0445	25.3812
A4gnt	0	0	0	0
A530006G24Rik	0	0	0	0
A530013C23Rik	0	0	0	0
A530016L24Rik	0	0	0	0
A530032D15Rik	0	0	0	0
A530046M15Rik	0	0	0.0247734	0.0230469
A530050N04Rik	0	0	0	0
A530053G22Rik	0	0	0	0
A530058N18Rik	0	0	0	0
A530064D06Rik	0	0	0	0
A530065N20Rik	0	0	0	0
A530072M11Rik	0.0595178	0	0.0201398	0
A530088E08Rik	0.0205357	0.0198623	0	0
A530099J19Rik	0	0	0	0
A630001G21Rik	0.0566848	0.146195	0.0383602	0.071364
A630010A05Rik	0.0459692	0.0222325	0.0466741	0.0217099
A630012P03Rik	0	0	0	0
A630019I02Rik	0	0	0	0
A630020A06	0.0596371	0.0480529	0.0504214	0.0656473
A630023A22Rik	0	0.0277462	0	0
A630023P12Rik	0.0703879	0.136359	0.0716646	0
A630033H20Rik	0	0	0	0
A630066F11Rik	0.400727	0.566644	0.43837	0.495286
A630072M18Rik	0.91019	0.756903	0.878062	0.744464
A630073D07Rik	0	0	0	0
A630075F10Rik	0	0	0	0
A630076J17Rik	0	0	0	0
A630077J23Rik	0	0	0	0
A630089N07Rik	2.09282	2.00753	3.64391	3.10021
A630095E13Rik	0	0	0	0
A630095N17Rik	0.489613	1.49049	0.783326	1.06116
A730004F24Rik	0	0	0.0565013	0.0262836
A730006G06Rik	0	0	0	0
A730008H23Rik	7.73692	10.4274	13.6412	11.4392
A730017C20Rik	0	0	0	0
A730017L22Rik	0.0453927	0.117059	0.0614236	0.0714125
A730018C14Rik	0	0	0	0
A730020E08Rik	0.0223829	0.0216501	0	0
A730020M07Rik	0	0	0	0
A730036I17Rik	0.439585	0.266886	0.280043	0.337603
A730043L09Rik	0	0	0	0
A730046J19Rik	0	0	0	0.00693484
A730056A06Rik	0.0367223	0.0355095	0.0248399	0.0231018
A730082K24Rik	0	0.0397577	0.350093	0.135902
A730085K08Rik	0	0	0	0
A730090H04Rik	0.0223529	0.129726	0.0226948	0.0211121
A730090N16Rik	0.110072	0.0798635	0.139737	0.0520033
A830009L08Rik	0	0	0	0
A830010M20Rik	0.263322	0.137077	0.210584	0.186264
A830011K09Rik	0	0	0	0
A830018L16Rik	1.52858	1.38538	1.29488	1.51845
A830019L24Rik	0	0	0	0
A830052D11Rik	0	0	0	0
A830080D01Rik	11.3454	12.3628	13.1735	12.5073
A830082K12Rik	0	0	0.0158601	0.0295033
A830082N09Rik	0.0608733	0.113495	0.0352799	0.106617
A930001A20Rik	0	0	0	0
A930001C03Rik	0.0349257	0.0433911	0.0354858	0.0990632
A930002C04Rik	0	0	0	0
A930003A15Rik	0	0	0	0
A930003O13Rik	0	0	0	0
A930004D18Rik	0.971812	0.686281	0.598261	0.535777
A930005H10Rik	3.7456	4.09084	3.74873	4.39665
A930006I01Rik	0	0	0	0
A930006K02Rik	0.604539	0.106419	0.782666	0.0520473
A930007I19Rik	0.0155399	0	0	0.0586762
A930009A15Rik	0	0	0	0
A930011G23Rik	0	0	0.0106296	0.00988543
A930012L18Rik	0.228102	0.308822	0.231495	0.358856
A930013F10Rik	0.0739432	0.0429038	0.0300165	0.0558362
A930015D03Rik	5.68379	3.80558	4.86258	2.81671
A930016O22Rik	0.0306216	0.0296127	0.108774	0
A930017M01Rik	0	0.0101429	0.010643	0.0395915
A930018P22Rik	0	0	0	0
A930019D19Rik	0	0	0	0
A930024E05Rik	0.0968904	0.18742	0.118027	0.109788
A930031H19Rik	0	0	0	0
A930041C12Rik	0	0	0	0
AA387883	0	0	0	0
AA388235	0.198493	0.279155	0.201373	0.15322
AA413626	0	0	0.146883	0
AA414768	2.9165	3.4455	2.35079	2.14479
AA415398	0.134863	0.0372673	0.0782293	0.0363841
AA465934	45.8451	52.545	48.2995	46.9601
AA467197	9.81714	9.71607	9.12646	7.75802
AA474331	0.382814	0.370632	0.500659	0.20716
AA536875	0	0	0	0
AA543186	0.0874764	0.0423055	0.111015	0
AA543401	0.676903	0.714438	0.156271	0.290805
AA545190	0	0	0	0
AA619741	0	0	0	0
AA792892	0	0.0309994	0	0
AA986860	1.2545	2.64989	1.97737	1.82752
Aaas	73.9983	65.3552	66.9299	67.1793
Aacs	23.472	24.7046	23.962	23.4693
Aadac	0.118798	0.114933	0.422334	0.421019
Aadacl2	0	0	0	0
Aadacl3	0.0111829	0.0216264	0	0.0105524
Aadat	0	0	0	0
Aaed1	6.99599	5.96472	6.01047	5.86968
Aagab	19.6739	20.9101	22.4726	22.3005
Aak1	1.50255	1.69051	1.49901	1.51356
Aamdc	14.6197	13.7797	14.3672	13.04
Aamp	132.61	139.812	130.754	138.652
Aanat	0	0	0	0
Aar2	15.1303	16.3286	15.2092	14.9417
Aard	2.3236	2.85102	2.04338	1.68694
Aars	226.842	226.055	223.638	224.568
Aars2	20.4826	20.7182	18.5352	19.3069
Aarsd1	68.5702	64.0605	64.4557	68.4866
Aasdh	1.66593	1.2996	1.63253	1.60751
Aasdhppt	20.8562	19.8688	19.6334	19.2276
Aass	0.122807	0.0182679	0.0670883	0.0267386
Aatf	37.6083	37.2264	37.8469	39.1305
Aatk	0.0199704	0.00643487	0.00675146	0
AB124611	0	0	0	0
Abat	0.156896	0.090058	0.125986	0.0512558
Abca1	0.948565	1.01924	0.415642	0.389594
Abca12	0.00818092	0	0.00414863	0.0038576
Abca13	0.00631532	0.00813989	0.0021348	0.00396988
Abca14	0.0191901	0.0123688	0	0.0181011
Abca15	0	0	0	0
Abca16	0	0	0.00760775	0
Abca17	0	0	0	0
Abca2	1.44117	1.62613	1.55169	1.58633
Abca3	1.06255	0.891612	1.16133	1.07704
Abca4	0.0235591	0.0182208	0.033453	0.0133315
Abca5	0.210005	0.230886	0.283989	0.213583
Abca6	0.00657974	0	0.00667427	0
Abca7	2.59607	2.08823	2.21171	2.1104
Abca8a	0	0	0	0
Abca8b	0.066614	0.0805014	0.10135	0.047122
Abca9	0	0	0	0
Abcb10	6.53221	6.5496	6.47119	6.23083
Abcb11	0	0	0	0
Abcb1a	5.24547	5.17877	3.48395	3.39685
Abcb1b	6.18505	5.52418	4.93685	4.34219
Abcb4	0.025625	0.0330346	0.00866538	0.0241751
Abcb5	0.018001	0	0	0.00849153
Abcb6	11.2527	12.7256	10.3399	10.7672
Abcb7	16.0822	14.7116	16.3732	16.199
Abcb8	18.0769	18.4928	17.4259	18.8432
Abcb9	0.0210858	0.0203884	0.0534842	0.039792
Abcc1	14.6886	12.4781	14.8462	13.4506
Abcc10	1.36058	1.25906	1.21273	1.14116
Abcc12	0.030734	0.0148575	0.0623552	0.0362412
Abcc2	0.159765	0.129747	0.103717	0.0964467
Abcc3	0.0966357	0.0800823	0.133035	0.0846443
Abcc4	14.6262	15.1695	14.9583	15.3122
Abcc5	22.2857	23.6473	21.4137	21.9462
Abcc6	0.041796	0.0404093	0.0494637	0.026284
Abcc8	0.118571	0.0876633	0.106127	0.138164
Abcc9	0	0	0.00472205	0.00439051
Abcd1	2.43651	2.88498	2.81772	2.77631
Abcd2	0	0	0	0
Abcd3	19.3182	19.0487	19.5581	19.8654
Abcd4	8.54938	7.81577	8.50365	8.20295
Abce1	102.897	103.243	116.235	115.264
Abcf1	77.7994	76.7862	76.0875	83.9024
Abcf2	121.801	129.563	124.829	124.455
Abcf3	18.3907	18.7032	17.2375	17.8479
Abcg1	3.31274	3.72225	3.74355	3.44767
Abcg2	13.2674	14.1506	13.9018	14.6121
Abcg3	0.0232955	0.0675771	0.0354557	0.043966
Abcg4	0.0579108	0.00933231	0.08813	0.054639
Abcg5	0	0	0	0
Abcg8	0	0	0	0
Abhd1	1.35095	1.52465	1.28633	1.43605
Abhd10	13.3156	11.9932	13.5254	12.3296
Abhd11	28.1787	30.5607	28.4663	30.3885
Abhd11os	3.54969	3.14659	2.68954	3.08519
Abhd12	18.773	18.4437	18.924	18.1462
Abhd12b	0	0	0	0
Abhd13	7.18407	6.96566	7.28007	6.54015
Abhd14a	18.4207	18.0676	17.8887	18.238
Abhd14b	1.0742	1.48447	0.960976	1.32896
Abhd15	0.0541704	0.0733307	0.0329774	0.0715609
Abhd16a	8.76036	9.0181	6.98426	7.61489
Abhd16b	0	0.100551	0	0.0392703
Abhd17a	48.7976	57.3887	53.4032	51.2317
Abhd17b	8.90157	10.2178	9.15111	9.65888
Abhd17c	30.5576	30.3631	31.4723	31.4053
Abhd2	11.9378	11.5081	11.3082	11.427
Abhd3	0.252649	0.263153	0.414298	0.55054
Abhd4	22.827	22.5038	21.0311	21.2403
Abhd5	1.68025	1.68969	1.59119	1.5961
Abhd6	1.84171	2.06058	1.88774	1.65362
Abhd8	4.3755	4.12506	4.47873	4.42636
Abi1	19.2895	19.8377	17.6781	18.9236
Abi2	7.97133	7.24252	8.75416	7.97802
Abi3	2.59834	2.43956	2.34726	2.21898
Abi3bp	0.00898053	0.0347339	0.0273336	0.00847269
Abl1	21.5703	23.1658	21.4352	22.1862
Abl2	10.4322	10.2643	10.9048	10.9671
Ablim1	4.65636	5.80237	7.3498	7.37468
Ablim2	1.13214	0.971356	0.937631	0.937594
Ablim3	0.0329837	0.0239169	0.0728851	0.0155573
Abo	0.0895894	0.0433268	0	0.0211531
Abr	16.7712	18.2265	16.7435	16.6929
Abra	0	0.0202746	0.063842	0.0197959
Abracl	22.7612	22.4902	39.2906	38.1093
Abt1	9.72767	10.7369	9.15762	9.30882
Abtb1	21.4656	20.1193	18.2643	20.5089
Abtb2	0.714512	1.35959	1.22603	1.03973
Acaa1a	33.182	35.3464	31.3615	31.6939
Acaa1b	0.289423	0.0861374	0.0904151	0.231301
Acaa2	17.441	16.75	14.5508	13.7266
Acaca	18.8007	18.4845	19.2624	18.8124
Acacb	3.42919	3.22595	3.53489	3.14318
Acad10	1.00524	0.906546	0.715869	0.565422
Acad11	11.3991	8.40357	6.04902	6.14055
Acad12	0.968377	0.716987	0.614236	0.528452
Acad8	7.26889	7.49583	6.93603	6.39232
Acad9	14.9891	14.0877	13.9589	13.452
Acadl	10.5472	10.5275	10.7825	10.8626
Acadm	79.7136	77.9628	74.8604	76.042
Acads	53.9602	53.917	44.3556	46.7831
Acadsb	7.29503	7.52059	7.09268	7.12106
Acadvl	11.2596	9.81776	10.0351	9.47444
Acan	0.42239	0.417322	0.456657	0.363341
Acap1	9.14878	8.13549	8.69868	8.28117
Acap2	7.54789	7.3073	7.73601	7.69597
Acap3	3.99418	4.79608	4.36234	4.95312
Acat1	4.03041	3.22239	3.21221	3.65554
Acat2	69.0792	65.1826	67.5218	63.7807
Acat3	34.6504	33.0866	33.6656	32.5777
Acbd3	9.72119	9.45814	10.2217	10.326
Acbd4	5.68949	5.89183	6.20135	5.96652
Acbd5	5.39536	5.04438	5.42553	5.05931
Acbd6	34.5307	33.7152	30.8463	30.1987
Acbd7	1.00836	1.15505	2.05583	0.783681
Accs	1.28766	1.28764	1.30139	1.30635
Accsl	18.2168	15.3719	12.0458	11.2654
Acd	16.0641	18.3188	18.1235	17.2634
Ace	0.0633844	0.0748973	0.0457438	0.0398574
Ace2	0	0	0	0
Ace3	0	0	0.0165674	0
Acer1	0.029538	0	0	0.0278809
Acer2	30.0365	29.3579	26.2357	25.4195
Acer3	2.35923	2.28936	2.58488	2.42809
Ache	0.0490545	0	0	0.0154362
Acin1	59.568	62.1952	57.9457	60.1062
Ackr1	0	0	0	0
Ackr2	0	0	0	0
Ackr3	7.78467	8.73934	8.10271	8.13752
Ackr4	0.395784	0.133136	0.454116	0.324918
Acly	223.997	224.633	217.997	223.298
Acmsd	0.0625678	0.0151268	0.015875	0.0147655
Acnat1	0	0.00661056	0	0.00644965
Acnat2	0	0	0	0
Aco1	23.2011	23.4969	23.0471	23.3814
Aco2	148.595	146.695	153.886	156.355
Acot1	1.97172	0.837334	1.31844	1.22655
Acot10	0	0	0	0
Acot11	0.279046	0.387076	0.27074	0.246038
Acot12	0	0	0	0.0109342
Acot13	37.1196	33.9414	36.5278	34.4453
Acot2	0.510022	0.493238	0.634534	0.543603
Acot3	0.247839	0.0665733	0.0419175	0.0519814
Acot4	0.0309643	0.0299445	0.0471382	0.029229
Acot5	0	0	0	0
Acot6	0.121199	0.117223	0.082025	0.0763006
Acot7	50.1072	52.7221	46.0361	45.962
Acot8	18.2765	18.1123	16.9089	17.4717
Acot9	65.2246	70.285	61.9995	63.3066
Acox1	7.70614	7.94869	7.02985	7.61602
Acox2	0	0.0141603	0	0.0138216
Acox3	4.44917	4.43808	3.31599	3.94816
Acoxl	0.520671	0.455526	0.188689	0.105293
Acp1	36.6072	36.7701	36.694	37.5128
Acp2	4.20364	4.13616	4.15858	3.78294
Acp5	8.12864	5.75875	6.82907	5.86866
Acp6	79.872	77.2743	92.3023	91.327
Acpp	0.424845	0.446254	0.360454	0.449499
Acpt	0	0	0	0
Acr	0	0	0	0
Acrbp	10.9423	8.05026	11.503	9.58269
Acrv1	0	0.0698599	0	0.0341327
Acsbg1	0.115258	0.0743017	0.155941	0.12086
Acsbg2	0.588415	0.516074	0.333274	0.309966
Acsf2	7.89385	4.65099	3.9464	4.10456
Acsf3	3.78369	3.80172	3.85686	4.39142
Acsl1	11.9297	10.4619	11.8579	10.6136
Acsl3	27.1513	30.4923	29.113	28.1152
Acsl4	7.99318	6.73982	6.77885	6.74304
Acsl5	4.75592	4.36065	5.40461	4.84682
Acsl6	0.865089	1.50051	1.42062	1.1379
Acsm1	0	0	0	0
Acsm2	0	0	0	0
Acsm3	0	0	0	0
Acsm4	0.0336518	0	0	0
Acsm5	0	0	0	0
Acss1	9.09907	9.64565	10.3187	10.2028
Acss2	7.60409	7.24398	5.99993	5.34372
Acss2os	0.0728482	0	0	0
Acss3	0.0170235	0	0	0
Acta1	0.0254552	0.0985073	0.0517028	0
Acta2	0	0	0	0
Actb	1117.23	1171.2	1132.01	1127.79
Actbl2	0	0	0	0
Actc1	0	0	0	0
Actg1	947.301	1109.66	1146.08	1161.88
Actg2	0	0	0	0
Actl10	0.0250761	0.0485141	0.0509275	0
Actl11	0	0	0	0
Actl6a	154.394	153.054	142.281	151.645
Actl6b	0.0242201	0.0234283	0	0
Actl7a	0	0.0242024	0	0
Actl7b	0	0.0516221	0.081289	0
Actl9	0	0	0	0
Actn1	71.5257	77.8326	72.053	73.0295
Actn2	0.118548	0.240726	0.0601441	0.0447483
Actn3	4.54295	4.3098	4.38549	4.125
Actn4	107.415	120.236	110.704	114.463
Actr10	15.3915	15.1914	14.4194	14.3082
Actr1a	42.2459	41.8548	42.5397	43.8729
Actr1b	56.3401	55.4353	52.7815	54.5956
Actr2	123.302	126.64	123.354	125.293
Actr3	101.404	102.617	101.177	97.6086
Actr3b	5.15414	5.42516	5.3427	4.15191
Actr5	5.72941	5.21902	5.33901	5.69354
Actr6	15.4996	15.013	14.2996	15.5637
Actr8	21.617	20.9722	20.2572	21.603
Actrt1	0	0	0	0
Actrt2	0	0	0	0
Actrt3	0.0581342	0.018742	0.0393422	0
Acvr1	3.92394	3.47801	3.53395	3.10378
Acvr1b	9.14742	9.63388	9.52073	9.20884
Acvr1c	0	0.00379742	0.00398398	0.00740966
Acvr2a	3.08042	2.53931	2.60893	2.73998
Acvr2b	6.16873	6.76783	7.03745	7.32887
Acvrl1	0.156927	0.0758558	0.0696445	0.0462593
Acy1	43.4262	41.9582	39.9445	42.4618
Acy3	1.80297	2.04602	2.29537	1.61064
Acyp1	24.8304	22.1541	24.5681	24.6719
Acyp2	5.67168	7.75502	5.3658	6.13555
Ada	5.4702	4.99651	4.69043	4.50675
Adad1	0	0	0.0375925	0.0174838
Adad2	1.15784	0.826096	1.17532	0.663128
Adal	7.84493	9.44163	8.0286	8.20138
Adam10	10.9821	11.2382	11.1865	11.5276
Adam11	0.60863	0.575357	0.459606	0.663415
Adam12	0.0222185	0.0214797	0.0315489	0.0586719
Adam15	8.06902	8.02678	7.89856	6.7377
Adam17	11.0387	11.0417	12.0334	11.9659
Adam18	0	0	0	0
Adam19	28.2529	27.4375	27.6308	29.647
Adam1a	0.136997	0.187665	0.150589	0.0538651
Adam1b	0	0	0	0
Adam2	0.0280237	0	0	0
Adam20	0	0	0	0
Adam21	0	0	0.0493982	0
Adam22	1.13444	1.23934	0.960292	1.19885
Adam23	12.1604	13.425	14.3701	15.2263
Adam24	0	0	0	0
Adam25	0	0	0	0
Adam26a	0	0	0	0
Adam26b	0	0	0	0
Adam28	0	0	0.00888899	0.008266
Adam29	0	0	0	0
Adam3	0	0	0	0
Adam30	0.0152207	0	0.0308942	0.0287347
Adam32	0.0642542	0.0155335	0.0326059	0.0454917
Adam33	0	0	0.0115994	0
Adam34	0	0	0	0
Adam39	0	0	0	0
Adam4	0.0308926	0.0298751	0	0.0145806
Adam5	0	0	0	0
Adam6a	0	0	0	0
Adam6b	0	0	0	0
[truncated: 22,348 more rows]
